# Supplementary material for: Bacteriome analysis of Aggregatibacter actinomycetemcomitans-JP2 genotype-associated Grade C periodontitis in Moroccan adolescents
Source: Front Oral Health. 2023 Nov 14;4:1288499. doi: 10.3389/froh.2023.1288499 (PMC10682098; doi:10.3389/froh.2023.1288499)
Supplement: Supplementary file 1 [file Table1.xlsx]

## Sheet: statistics 
Sample Id	# Initial sequences	# merged sequences	% merged sequences	# high quality	% high quality	# chimera removed	% chimera removed	mapped reads	% mapped reads
P1	30358	26436	0.870808	14504	0.477765	10614	0.349628	9074	0.2989
P2	10265	8908	0.867803	6018	0.586264	3894	0.379347	2924	0.284851
P3	21135	17927	0.848214	9945	0.470546	7606	0.359877	6746	0.319186
P4	21723	20178	0.928877	11248	0.517792	7972	0.366984	6696	0.308245
P5	45251	42746	0.944642	23542	0.520254	20384	0.450465	18383	0.406245
P6	51273	48192	0.93991	27636	0.538997	20029	0.390634	15041	0.293351
P7	26415	20331	0.769676	12508	0.473519	10222	0.386977	8469	0.320613
P8	51206	47601	0.929598	26589	0.519256	20628	0.402843	17996	0.351443
P9	91447	71937	0.786652	42139	0.460802	35255	0.385524	32352	0.353779
P10	26203	21342	0.814487	13453	0.513414	9825	0.374957	7941	0.303057
P13	68184	39168	0.574446	20494	0.300569	19512	0.286167	18394	0.26977
P14	75864	52800	0.695982	30421	0.400994	24671	0.3252	21385	0.281886
P17	75209	69563	0.924929	37748	0.501908	30900	0.410855	29021	0.385871
P18	53061	50664	0.954826	27960	0.526941	21163	0.398843	18004	0.339308
P19	44519	39034	0.876794	22315	0.501247	17902	0.40212	16779	0.376895
P20	47919	38655	0.806674	20088	0.419207	17318	0.361402	16394	0.342119
P21	43974	40988	0.932096	23387	0.531837	20045	0.455838	19022	0.432574
P22	62674	55242	0.881418	30358	0.484379	29165	0.465344	28131	0.448846
P23	20892	18603	0.890437	10125	0.484635	9430	0.451369	8977	0.429686
P24	75692	73948	0.976959	18726	0.247397	15247	0.201435	14386	0.19006
P25	50277	43068	0.856614	24626	0.489806	20500	0.407741	19418	0.38622
P26	53514	47817	0.893542	27816	0.519789	18710	0.349628	14386	0.268827
P27	32347	27631	0.854206	13234	0.409126	11643	0.359941	11219	0.346833
P28	22049	19541	0.886253	9878	0.448002	7412	0.33616	6609	0.299741
P29	22049	19541	0.886253	20801	0.943399	18196	0.825253	17017	0.771781
P30	20687	19093	0.922947	9969	0.481897	7381	0.356794	6380	0.308406
P31	26237	23256	0.886382	11375	0.433548	9937	0.37874	9523	0.362961
P34	48047	45781	0.952838	5213	0.108498	4949	0.103003	4757	0.0990072
