# Supplementary material for: Bacteriome analysis of Aggregatibacter actinomycetemcomitans-JP2 genotype-associated Grade C periodontitis in Moroccan adolescents
Source: Front Oral Health. 2023 Nov 14;4:1288499. doi: 10.3389/froh.2023.1288499 (PMC10682098; doi:10.3389/froh.2023.1288499)
Supplement: Supplementary file 2 [file Table2.xlsx]

## Sheet: Relative abundances - Phyla 
	AP-no pocket site	AP-pocket site	AP-no pocket site	AP-pocket site	AP-no pocket site	AP-pocket site	AP-no pocket site	AP-pocket site	AP-no pocket site	AP-pocket site	AP-no pocket site	AP-pocket site	AP-no pocket site	AP-pocket site	Healthy controls	Healthy controls	Healthy controls	Healthy controls	Healthy controls	Healthy controls	Healthy controls	Healthy controls	Healthy controls	Healthy controls	Healthy controls	Healthy controls	Healthy controls	AP-no pocket site	Average
Phyla	P1	P2	P3	P4	P5	P6	P7	P8	P9	P10	P13	P14	P17	P18	P19	P20	P21	P22	P23	P24	P25	P26	P27	P28	P29	P30	P31	P34	Healthy Controls	AP-no pocket site	AP-pocket site
Firmicutes	0.322019	0.234268	0.185295	0.162485	0.268019	0.0540523	0.11548	0.129584	0.107072	0.0488603	0.03985	0.0859481	0.304262	0.185403	0.346683	0.470538	0.261802	0.267961	0.338643	0.561101	0.261767	0.215487	0.398342	0.428658	0.162191	0.342163	0.620813	0.00588606	0.359704	0.168485	0.128657
Fusobacteria	0.123981	0.0772914	0.110881	0.0382318	0.189414	0.0125657	0.0528988	0.101578	0.0323937	0.0171263	0.00195716	0.00130933	0.0646084	0.0569318	0.214018	0.0622789	0.194406	0.274999	0.303776	0.282149	0.182511	0.249896	0.255103	0.201089	0.300405	0.080721	0.101964	0.00840866	0.207947	0.0730677	0.0435763
Proteobacteria	0.405334	0.269836	0.57397	0.164576	0.0943807	0.310219	0.74448	0.433041	0.822793	0.766528	0.881374	0.544541	0.345233	0.192513	0.131116	0.190558	0.064294	0.184778	0.107163	0.0484499	0.0668452	0.17955	0.161868	0.0912392	0.293412	0.259875	0.183871	0.980029	0.151001	0.605949	0.383036
Bacteroidetes	0.0956579	0.28933	0.0551438	0.37724	0.229995	0.385147	0.0259771	0.121749	0.0127967	0.11598	0.0643145	0.138415	0.217808	0.354977	0.0753323	0.0536172	0.234413	0.10835	0.111619	0.0708328	0.1787	0.29765	0.0869061	0.149947	0.0679908	0.284483	0.0326578	0.0025226	0.134808	0.0880269	0.254691
Actinobacteria	0.0284329	0.0783174	0.0588497	0.0530167	0.0837187	0.00784522	0.0319991	0.154868	0.011684	0.0124669	0.00309884	0.00818331	0.0107164	0.0261609	0.18398	0.211053	0.104037	0.0844264	0.0843266	0.0338524	0.140231	0.037328	0.09475	0.124225	0.165599	0.026489	0.0496692	0.00231238	0.103074	0.0288515	0.048694
Saccharibacteria	0.0142164	0.0345417	0.00281648	0.010454	0.0319317	0.00924141	0.0132247	0.0219493	0.00559471	0.00667422	0.00222899	0.0657003	0.0220185	0.0461564	0.0460099	0.0119556	0.0928924	0.0662614	0.025621	0.00333658	0.157998	0.0158487	0.00178269	0.00438796	0.00857966	0.00548589	0.00273023	0.00063065	0.0340685	0.0115828	0.0278168
Spirochaetes	0.00650209	0.0109439	0.00355766	0.151284	0.0437905	0.131241	0.00247963	0.0370638	0.00163823	0.0173782	0.00201153	0.0719663	0.0184694	0.0690958	0.00131116	0	0.0322258	0.00984679	0.00356467	0	0.0106087	0.00139024	0.00124788	0.000151309	0.00170418	0	0.00105009	0	0.00485391	0.00980612	0.0698534
Synergistetes	0.00044082	0.00136799	0.0094871	0.0416667	0.0540717	0.0714713	0.0120439	0	0.00578017	0.00591865	0.00293574	0.0504092	0.0158506	0.0479893	0.000297992	0	0.0147724	0.00334151	0.00512421	0.000139024	0.000514986	0	0	0.000151309	0	0	0.00724562	0.000210217	0.00242977	0.0126025	0.0312604
SR1	0.00286533	0.00341997	0	0.0010454	0.000108796	0	0.000472311	0.000166704	0.00024728	0.00100743	0	0.000748188	3.44578e-05	0.000111086	0.00125156	0	0.00115656	0	0.0194943	0.000139024	0.000823978	0.00284999	0	0.000151309	0.00011753	0.000783699	0	0	0.00205907	0.000466022	0.000928397
Chloroflexi	0.000551025	0.000683995	0	0	0.00456944	0.0182169	0.000944622	0	0	0.00805944	0.00222899	0.03278	0.000999276	0.0206621	0	0	0	3.5548e-05	0.000668375	0	0	0	0	0	0	0	0	0	5.41479e-05	0.00116167	0.0114861

## Sheet: Detection - Phyla
	AP-no pocket site	AP-pocket site	AP-no pocket site	AP-pocket site	AP-no pocket site	AP-pocket site	AP-no pocket site	AP-pocket site	AP-no pocket site	AP-pocket site	AP-no pocket site	AP-pocket site	AP-no pocket site	AP-pocket site	Healthy controls	Healthy controls	Healthy controls	Healthy controls	Healthy controls	Healthy controls	Healthy controls	Healthy controls	Healthy controls	Healthy controls	Healthy controls	Healthy controls	Healthy controls	AP-no pocket site
Phyla	P1	P2	P3	P4	P5	P6	P7	P8	P9	P10	P13	P14	P17	P18	P19	P20	P21	P22	P23	P24	P25	P26	P27	P28	P29	P30	P31	P34	Healthy Controls	AP-no pocket site	AP-pocket site
Actinobacteria	1	1	1	1	1	1	1	1	1	1	1	1	1	1	1	1	1	1	1	1	1	1	1	1	1	1	1	1	1	1	1
Bacteroidetes	1	1	1	1	1	1	1	1	1	1	1	1	1	1	1	1	1	1	1	1	1	1	1	1	1	1	1	1	1	1	1
Firmicutes	1	1	1	1	1	1	1	1	1	1	1	1	1	1	1	1	1	1	1	1	1	1	1	1	1	1	1	1	1	1	1
Fusobacteria	1	1	1	1	1	1	1	1	1	1	1	1	1	1	1	1	1	1	1	1	1	1	1	1	1	1	1	1	1	1	1
Proteobacteria	1	1	1	1	1	1	1	1	1	1	1	1	1	1	1	1	1	1	1	1	1	1	1	1	1	1	1	1	1	1	1
Saccharibacteria_(TM7)	1	1	1	1	1	1	1	1	1	1	1	1	1	1	1	1	1	1	1	1	1	1	1	1	1	1	1	1	1	1	1
Spirochaetes	1	1	1	1	1	1	1	1	1	1	1	1	1	1	1	0	1	1	1	0	1	1	1	1	1	0	1	0	0.769231	0.875	1
SR1	1	1	0	1	1	0	1	1	1	1	0	1	1	1	1	0	1	0	1	1	1	1	0	1	1	1	0	0	0.692308	0.625	0.857143
Synergistetes	1	1	1	1	1	1	1	0	1	1	1	1	1	1	1	0	1	1	1	1	1	0	0	1	0	0	1	1	0.615385	1	0.857143
Chloroflexi	1	1	0	0	1	1	1	0	0	1	1	1	1	1	0	0	0	1	1	0	0	0	0	0	0	0	0	0	0.153846	0.625	0.714286
# detected Phyla	10	10	8	9	10	9	10	8	9	10	9	10	10	10	9	6	9	9	10	8	9	8	7	9	8	7	8	7	8.23077	9.125	9.42857
