# Supplementary material for: Bacteriome analysis of Aggregatibacter actinomycetemcomitans-JP2 genotype-associated Grade C periodontitis in Moroccan adolescents
Source: Front Oral Health. 2023 Nov 14;4:1288499. doi: 10.3389/froh.2023.1288499 (PMC10682098; doi:10.3389/froh.2023.1288499)
Supplement: Supplementary file 3 [file Table3.xlsx]

## Sheet: Relative abundances - Genera
	AP-no pocket site	AP-pocket site	AP-no pocket site	AP-pocket site	AP-no pocket site	AP-pocket site	AP-no pocket site	AP-pocket site	AP-no pocket site	AP-pocket site	AP-no pocket site	AP-pocket site	AP-no pocket site	AP-pocket site	Healthy controls	Healthy controls	Healthy controls	Healthy controls	Healthy controls	Healthy controls	Healthy controls	Healthy controls	Healthy controls	Healthy controls	Healthy controls	Healthy controls	Healthy controls	AP-no pocket site
Genera	P1	P2	P3	P4	P5	P6	P7	P8	P9	P10	P13	P14	P17	P18	P19	P20	P21	P22	P23	P24	P25	P26	P27	P28	P29	P30	P31	P34	Healthy controls	AP-no pocket site	AP-pocket site
Streptococcus	0.164756	0.124145	0.0198636	0.0533154	0.0702279	0.00365667	0.0737986	0.0467882	0.0661783	0.0207782	0.00424051	0.00593874	0.0499294	0.0557098	0.151439	0.22923	0.123383	0.0782766	0.169322	0.397192	0.0793079	0.0959961	0.273554	0.219852	0.117647	0.180721	0.386643	0.00336346	0.192505	0.0565448	0.0443332
Fusobacterium	0.11285	0.0485636	0.109695	0.0234468	0.174237	0.00658201	0.0527807	0.1013	0.0322082	0.0163707	0.00190279	0.000981997	0.0637814	0.0455454	0.168484	0.058558	0.179161	0.238385	0.276819	0.259349	0.112421	0.160851	0.23995	0.171282	0.2645	0.0782132	0.0496692	0.00840866	0.173665	0.0694829	0.0346844
Capnocytophaga	0.0412167	0.129617	0.0120071	0.00388292	0.0480879	0.00319128	0.00200732	0.00416759	0.00037092	0.0197708	0	0.000981997	0.00292891	0.00116641	0.00929734	0.000182994	0.0678162	0.0453237	0.06305	0.0366328	0.00669482	0.172946	0.0760317	0.0546225	0.0416055	0.0727273	0.00682558	0.000840866	0.0502889	0.0134325	0.023254
Haemophilus	0.0022041	0.00820793	0.000444708	0	0.000163194	0	0.00188924	0	0.00021637	0.000251857	0	0	0	5.55432e-05	0.0171047	0.123643	0.00714962	0.00284384	0.0103598	0.00486584	0.000875476	0.029056	0.0253142	0.0248146	0.145737	0.0358934	0.0806469	0	0.0391003	0.000614702	0.00121648
Stenotrophomonas	0.000991845	0	0.00177883	0	0.0290486	6.64849e-05	0.000944622	5.55679e-05	0.184904	0	0.00250082	0.000561141	0.00210193	0.000388802	0.078789	0.0355008	0.0101987	0.064484	0.0437785	0.0123036	0.0327531	0.00159878	0.0699706	0.0237555	0.0353764	0.00830721	0.0660506	0	0.0371436	0.0277838	0.000153142
Veillonella	0.00363676	0.0150479	0.0237178	0.000298686	0.0248599	0.000997274	0.00271579	0.00755723	0.00120549	0.000503715	5.43656e-05	0.000140285	0.000275662	0.000333259	0.0115621	0.111199	0.00525707	0.0134371	0.00991423	0.0797998	0.037285	0.011817	0.0315536	0.0606748	0.00922607	0.00470219	0.0614302	0.00063065	0.0344507	0.00713705	0.00355405
Leptotrichia	0.0111307	0.0287278	0.00103765	0	0.0150139	0.00039891	0.000118078	0.00027784	0.00018546	0.000755572	5.43656e-05	9.35235e-05	3.44578e-05	5.55432e-05	0.0455331	0.00372087	0.0152455	0.0361878	0.0269578	0.0227999	0.0700896	0.0890449	0.0150637	0.0298078	0.0359053	0.00250784	0.0522944	0	0.034243	0.00344682	0.00432988
Actinomyces	0.0193961	0.0595075	0.0520308	0.0395759	0.0357939	0.00172861	0.0154682	0.0450656	0.00930391	0.00415565	0.00217462	0.00182371	0.00778746	0.00855365	0.0210382	0.0801513	0.0444222	0.0306068	0.0479002	0.0120256	0.0486662	0.0164048	0.0266512	0.0517476	0.0455427	0.00548589	0.0143862	0.000210217	0.034233	0.0177707	0.0229158
Porphyromonas	0.0318492	0.0803694	0.00489179	0.0215054	0.0447696	0.0955389	0.0109812	0.00539009	0.00129822	0.0351341	0.00326193	0.0204816	0.072706	0.0366585	0.0327791	0.000731975	0.0221848	0.00899364	0.0080205	0.0214792	0.000102997	0.0417767	0.00303057	0.0824633	0.00381971	0.190752	0.011866	0.000420433	0.0329231	0.0212723	0.042154
Granulicatella	0.0333921	0.0102599	0.00489179	0	0.0215416	0.00126321	0.00696658	0.00122249	0.0252844	0.00125929	5.43656e-05	4.67617e-05	0.000379036	0.000333259	0.0268192	0.0266561	0.0417411	0.038534	0.0173777	0.0111914	0.00308992	0.0173085	0.0187182	0.0627932	0.00946113	0.0637931	0.035808	0.000420433	0.0287147	0.0116163	0.00205499
Gemella	0.0141062	0.000683995	0.0020753	0	0.0103356	6.64849e-05	0.0114535	0.000944654	0.00139095	0.000503715	5.43656e-05	0	0.000275662	0.000222173	0.0219918	0.0242772	0.00457365	0.014468	0.00924585	0.0107744	0.000772479	0.0507438	0.0353864	0.0290513	0.000587648	0.0540752	0.0897826	0	0.0265946	0.00496146	0.00034586
Prevotella	0.00462861	0.0341997	0.00281648	0.0291219	0.021324	0.0061831	0.00247963	0.0875194	0.00197824	0.00818537	0.00048929	0.00551789	0.018745	0.0346034	0.0261637	0.0487983	0.0210283	0.0116597	0.0206082	0.0040317	0.0912555	0.0737523	0.00615028	0.00817068	0.00599401	0.0015674	0.000525045	0	0.0245927	0.00655767	0.029333
TM7_[G-1]	0.000771435	0.0106019	0.00237178	0.00537634	0.0169178	0.0048534	0.00956429	0.0193376	0.00358556	0.00465936	0.0014135	0.0553191	0.0166087	0.0358254	0.0253293	0.0113456	0.0228157	0.0575877	0.0170436	0.00326707	0.140591	0.0148061	0	0.00363141	0.00840336	0.000783699	0.00189016	0.000420433	0.0236534	0.00645668	0.0194247
Abiotrophia	0.00462861	0	0.00355766	0	0.000108796	6.64849e-05	0.0042508	0.000444543	0.00080366	0.000377786	0.000271828	0	6.89156e-05	0.000111086	0.0536981	0.00457484	0.00977815	0.0172408	0.00233931	0.0392743	0.000411989	0.0214792	0.0141724	0.0400968	0.00881471	0.0373041	0.035808	0.00105108	0.0219225	0.00184267	0.000142843
Rothia	0.00286533	0.000683995	0.000592944	0	0.00027199	0.00013297	0.0101547	0	0.00037092	0.000125929	0.000108731	0	0.000103373	0	0.0830204	0.0277541	0.0147724	0.00682521	0.00456723	0.0159878	0.00190545	0.011539	0.0268295	0.0187623	0.0163366	0.0177116	0.0294025	0.00147152	0.0211857	0.00199244	0.000134699
Neisseria	0.00980824	0.0222298	0.000296472	0	0.000108796	6.64849e-05	0	0	0	0.000251857	0	0	0	0	0.00655581	0.00921069	0.00399537	0.0559525	0.00824329	0.00583901	0.000463487	0.0429584	0.00606115	0.0068089	0.0149263	0.0916928	0.0145962	0	0.0205618	0.00127669	0.00322117
Aggregatibacter	0.00749394	0.00889193	0.000148236	0	0.00027199	0	0.00271579	0	9.273e-05	0.000377786	0.000217462	0.00233809	0.000137831	0	0.00119197	0.00115896	0.00189255	0.00035548	0.00178233	0.00417072	0.00231744	0.0357987	0.00178269	0.00332879	0.0158665	0.116771	0.00735062	0.000210217	0.0149052	0.00141102	0.00165826
Atopobium	0.00022041	0.00307798	0	0.000448029	0.000761573	0.000332425	0.00224348	0.0614025	0.00021637	0.00491122	0.000543656	0.00481646	0.00144723	0.0141635	0.0296204	0.0522752	0.00315424	0.00415911	0.00445583	0.000417072	0.0576784	0.000139024	0.00142615	0.0299591	0.00458365	0.00015674	0.000315027	0.00063065	0.0144877	0.00075792	0.012736
Campylobacter	0.00154287	0.00410397	0.00192707	0.000298686	0.0322581	0.00624958	0.000236155	0.00233385	0.00043274	0.000755572	5.43656e-05	0.00285247	0.000758072	0.000833148	0.0106681	0.0156765	0.0153506	0.0227507	0.0188259	0.00368414	0.0201875	0.0141109	0.0237098	0.00484188	0.0123994	0.000783699	0.0023102	0	0.0127153	0.00465117	0.00248961
Bacteroidales_[G-2]	0.00738373	0.0147059	0.000148236	0.0325568	0.00456944	0.0196795	0.00472311	0.00689042	0.00265826	0.00906687	0.000598021	0.00860416	0.0717067	0.150189	0.00101317	6.09979e-05	0.0873199	0.0212577	0.00233931	0.00222438	0.0447008	0.000625608	0	0	0	0	0.00399034	0.00105108	0.0125794	0.0116048	0.0345275
Lautropia	0.00022041	0.000341997	0.00118589	0	0.000707175	0	0.00259771	0	0	0	0	0	0	0	0.000655581	0.00140295	0.00467879	0.0166365	0.00189373	0.00451828	0.00308992	0.0319755	0.00811124	0.00590104	0.0347887	0.0023511	0.00577549	0	0.0093676	0.000588898	4.88568e-05
Actinobaculum	0	0	0	0.000149343	0.00658217	0.000332425	0.000236155	5.55679e-05	0.00021637	0.000377786	0	4.67617e-05	0	0	0.00852256	0.00030499	0.00294396	0.0145036	0.016041	0	0.00164796	6.9512e-05	0.0248685	0.00922984	0.0287947	0	0.000735062	0	0.00828167	0.000879337	0.000137412
Cardiobacterium	0	0.000341997	0.000592944	0.000298686	0.00636458	0.000199455	0.000826544	0	0.00064911	0.000755572	0	0	0.000172289	0.00016663	0.00035759	0.000243992	0.0162443	0.01557	0.0120307	0.00396219	0.00458338	0.00507438	0.0077547	0.00847329	0.0291473	0.000470219	0.000210018	0.000420433	0.0080094	0.00112824	0.000251763
TM7_[G-5]	0.000771435	0.00102599	0.000296472	0.00492832	0.0107164	0.000930789	0.00153501	0	0.00114367	0.00125929	0.000163097	0.00182371	0.00334241	0.0073317	0.0101317	0	0.0693933	0.0069674	0.00768631	0	0.00798228	0	8.91345e-05	0.000151309	5.87648e-05	0	0.000525045	0	0.00792195	0.00224606	0.0024714
Tannerella	0.0044082	0.00923393	0.0020753	0.0341995	0.0394386	0.0634266	0.00188924	0.00927984	0.00253462	0.0119632	0.00413178	0.0240823	0.0277385	0.0529882	0.00286072	0.0029279	0.0270739	0.0181295	0.00467862	0.0052134	0.0260583	0.00159878	0.000802211	0.00272356	0.00540636	0.000470219	0.00367531	0	0.00781683	0.010277	0.0293105
Parvimonas	0.00407758	0.00102599	0.000592944	0.0131422	0.0220856	0.00026594	0.00295194	0.00672372	0	0.00214079	0.00538219	0.000327332	0.0137831	0.0104977	0.0338518	0.0337929	0.00567764	0.00575877	0.0131447	0.0034756	0.00164796	6.9512e-05	0	0	0.000940236	0.00015674	0.000210018	0	0.0075943	0.00610918	0.0048748
Propionibacterium	0.00187348	0.00136799	0.00504002	0.000448029	0.010662	0.000332425	0.000708466	0.00105579	0.00024728	0.000629644	0	9.35235e-05	0.000964819	0.000277716	0.00268192	0.000487983	0.00236568	0.0120863	0.00222792	0.00298902	0.00164796	0.00736827	0.00534807	0.00650628	0.0437797	0.00125392	0.00336029	0	0.00708487	0.00243701	0.000600731
Olsenella	0.00396738	0.0112859	0.000444708	0.00970729	0.0287222	0.00478692	0.00153501	0.0151145	0.0006182	0.00125929	0.000217462	0.00126257	0.000103373	0.00188847	0.00292032	0	0.0307013	0.0142903	0.000334187	0	0.016737	0.000208536	0.00169356	0.000151309	0.0178057	0	0.000210018	0	0.00654248	0.00445104	0.00647213
Peptostreptococcus	0.02149	0.0215458	0.000592944	0.00343489	0.000489583	0.00039891	0.0010627	0.00227828	0.0003091	0.00314822	0.00538219	0.00135609	0	0.000277716	0.00673461	0.000182994	0.00383766	0.0096335	0.030968	0	0.0234834	0.000417072	0.000267404	0	0	0	0.000105009	0	0.00581766	0.00366581	0.00463428
Treponema	0.00650209	0.0109439	0.00355766	0.151284	0.0437905	0.131241	0.00247963	0.0370638	0.00163823	0.0173782	0.00201153	0.0719663	0.0184694	0.0690958	0.00131116	0	0.0322258	0.00984679	0.00356467	0	0.0106087	0.00139024	0.00124788	0.000151309	0.00170418	0	0.00105009	0	0.00485391	0.00980612	0.0698534
Dialister	0.00022041	0.00205198	0	0.000448029	0.00179514	0.00119673	0.000236155	0.00666815	0.00077275	0.000755572	0	0.000187047	0	0.00016663	0.00566184	0.0257411	0.00278625	0.00309267	0.00222792	0	0.0153466	6.9512e-05	0.00106961	0.000151309	0.00658165	0.00015674	0	0	0.00483732	0.000378056	0.00163916
Peptostreptococcaceae_[XI][G-7]	0.00694291	0.00170999	0.00296472	0	0.00674536	6.64849e-05	0.00141693	0.000333407	0.00068002	0.000881501	5.43656e-05	0.00210428	6.89156e-05	0	0.000655581	0	0.0064662	0.0139348	0.0301883	0.00375365	0.00324441	0.00152926	0.00106961	0	0.000293824	0	0.000105009	0	0.00471082	0.00235915	0.000727951
Scardovia	0	0	0	0	5.43981e-05	0	0	0.00261169	6.182e-05	0	0	0	0	0	5.95983e-05	0.0442235	0.000210283	0.000710959	0	0	0.00164796	0	0.00623942	0.00408534	0.00146912	0	0.000105009	0	0.00451932	1.45273e-05	0.000373099
Kingella	0	0	0.00074118	0	0.00217592	0	0.000118078	0	0	0	0	0	3.44578e-05	5.55432e-05	0.00035759	0.00237892	0.000578278	0.000248836	0.00690654	0.00597803	0.000875476	0.0141805	0.0113201	0.00983507	0.000999001	0.00125392	0.00294025	0	0.00445019	0.000383705	7.93474e-06
Corynebacterium	0.000110205	0.000683995	0.000592944	0	0.000761573	0	0.00153501	5.55679e-05	0.00064911	0.000503715	5.43656e-05	0	0.000103373	0.000222173	0.0233625	0.000609979	0.00530964	0.00106644	0.00857748	0.00243292	0.00113297	0.00159878	0.00160442	0.0016644	0.00564142	0.00188088	0.0011551	0	0.00431053	0.000475823	0.00020935
Johnsonella	0.00022041	0	0	0.0010454	0.0290486	0.00279237	0.00177117	0	0.00145277	0.00138522	0.000163097	0.000327332	0.000275662	0.000444346	0	0	0.0170855	0.0167431	0.0129219	0.000625608	0.0035534	0.00305853	0.000267404	0.000302618	0	0	0.000420036	0.000210217	0.00422908	0.00414274	0.00085638
Selenomonas	0.00066123	0.0143639	0.000148236	0.00149343	0.00592939	0.00259291	0.000472311	0.00255612	0.00040183	0.00163707	0.000163097	4.67617e-05	0.000172289	0.00188847	0.00113237	0	0.00189255	0.00273719	0.00657235	0	0.0338861	0.00111219	0.000267404	0.00272356	0.00193924	0	0.000210018	0	0.00403638	0.000993548	0.00351124
Lachnoanaerobaculum	0.00198369	0.000341997	0.00681886	0.000149343	0.00440624	0.00013297	0	5.55679e-05	3.091e-05	0.000125929	0	0	0.000103373	0.000111086	0.000297992	0.00731975	0.00331195	0.00931357	0.000445583	0.0104268	0.0101967	0.00326707	0.00249577	0.0034801	0.000940236	0.000470219	0.000315027	0	0.0040216	0.00166788	0.000130985
Oribacterium	0.000110205	0.00273598	0.000148236	0.0020908	0.000163194	0	0.000354233	0.00766837	0.00012364	0.000503715	0	9.35235e-05	0.000723614	0.00133304	0.00393349	0.000548981	0.00415309	0.00831823	0.000222792	0.000486584	0.00695231	0.00034756	0.0168464	0.00363141	0.00246812	0.00015674	0.000210018	0	0.00371352	0.00020289	0.00206077
Eikenella	0.0044082	0.00649795	0.00074118	0.000149343	0.00114236	0	0	0.000111136	0.00012364	0	0	0.000327332	0.000551325	0.000111086	0.0131712	0	0.00399537	0.00280829	0.00211652	0.00264146	0.000308992	0.00472682	0.00534807	0.00196701	0.00270318	0.00219436	0.00094508	0.000210217	0.00330203	0.000897115	0.00102812
Peptostreptococcaceae_[XI][G-9]	0	0	0	0.000597372	0.0206713	0.00119673	0.00283386	0.000222272	0.00392557	0.00226672	0.000869849	0.00163666	0.0075118	0.0149411	0.00965493	0.00115896	0.0144044	0.00817603	0.00501281	0.000556096	0	6.9512e-05	0	0	5.87648e-05	0.00015674	0.00168014	0	0.00314834	0.00447654	0.00298012
Bergeyella	0.0022041	0.00136799	0.000148236	0	0.000163194	0	0	0	0	0	0	0	0	0	0.000536385	0.000914969	0.000420566	0	0.00311908	0.00125122	0	0.00312804	0.000802211	0.00196701	0.0111653	0.00924765	0.00504043	0	0.00289176	0.000314441	0.000195427
Fretibacterium	0.00044082	0.00136799	0.0094871	0.0416667	0.0540717	0.0714713	0.0120439	0	0.00578017	0.00591865	0.00293574	0.0504092	0.0158506	0.0479893	0.000297992	0	0.0147724	0.00334151	0.00512421	0.000139024	0.000514986	0	0	0.000151309	0	0	0.00724562	0.000210217	0.00242977	0.0126025	0.0312604
SR1_[G-1]	0.00286533	0.00341997	0	0.0010454	0.000108796	0	0.000472311	0.000166704	0.00024728	0.00100743	0	0.000748188	3.44578e-05	0.000111086	0.00125156	0	0.00115656	0	0.0194943	0.000139024	0.000823978	0.00284999	0	0.000151309	0.00011753	0.000783699	0	0	0.00205907	0.000466022	0.000928397
Veillonellaceae_[G-1]	0.000330615	0.00376197	0.0020753	0.0330048	0.00538541	0.0124327	0.00129885	0.0202823	0.00074184	0.00302229	0.00146787	0.00673369	0.00430723	0.0397689	0.00113237	0	0.00604563	0.00405247	0	6.9512e-05	0.0111237	0	0.000891345	0	0.000411353	0	0.000420036	0	0.00185742	0.00195089	0.0170009
Alloprevotella	0.00132246	0.0133379	0	0.000597372	0.00195833	0.000465395	0.000118078	0.00116693	6.182e-05	0	0	0	0.000172289	0.000499889	0.00268192	0	0.00073599	0.00213288	0.00356467	0	0	0.00354511	8.91345e-05	0	0	0.00956113	0.000630054	0	0.00176468	0.000454122	0.00229535
Cryptobacterium	0	0	0	0	0	0	0	0.0141142	0	0	0	0	3.44578e-05	5.55432e-05	0.00852256	0.00524582	0.000157712	7.10959e-05	0	0	0.0036049	0	8.91345e-05	0.00211832	0.00164541	0	0	0	0.00165038	4.30723e-06	0.00202426
Bacteroidetes_[G-5]	0.0023143	0.00239398	0.000148236	0.0476404	0.0610347	0.0700086	0.00224348	0	0.00108185	0.00226672	0.000543656	0.00617255	0.0114744	0.0528216	0	0	0.00783304	0.000497672	0.00211652	0	0.00988773	0.000278048	0	0	0	0.00015674	0.000105009	0.000210217	0.00160575	0.00988135	0.0259006
Filifactor	0.000330615	0	0	0.000298686	0.0086493	0.00718037	0.000944622	0	0.00068002	0.000125929	0.00195716	0.00116904	0.000103373	0.000610975	0	0	0	0.000639863	0.0169322	0	0	6.9512e-05	0	0	0	0	0.00262522	0	0.00155898	0.00158314	0.00134072
Mogibacterium	0.00022041	0.00239398	0	0.00507766	0.000489583	0.00013297	0.000118078	0.0029451	0.00046365	0.00251857	0.00048929	0.000374094	0.00254988	0.00672073	0.00607903	0.000792973	0.00105141	0.00181295	0.00479002	6.9512e-05	0.00293542	0	0.000356538	0	0.000528883	0	0.000105009	0	0.00142475	0.000541361	0.00288044
TM7_[G-6]	0.0126736	0.0184679	0	0	0.000217592	0	0.000118078	0.000722383	3.091e-05	0	0	0	0.000344578	0.000888691	0.00977412	0	5.25707e-05	0	0.000111396	0	0	0	0.00169356	0.000453926	0	0.00470219	0.000315027	0	0.0013156	0.00167309	0.00286842
Pseudomonas	0.0108001	0.0147059	0.21094	0.005227	0.00397106	0.17193	0.734561	0.410202	0.27513	0.331318	0.0128303	0.000187047	0.0103718	0.00316596	0.00226474	0.00134195	0.000210283	0.00302158	0.00122535	0.00034756	0.00139046	6.9512e-05	0.0023175	0.00136178	0.00141035	0.00015674	0.00178515	0.979189	0.00130023	0.279724	0.13382
Shuttleworthia	0	0	0	0	5.43981e-05	0	0	0.00266726	3.091e-05	0	0	0	0	0	0.006973	0	0.000578278	0.000817603	0.000111396	0	0.00468637	0	0.000267404	0.00242094	0.000528883	0	0	0	0.0012603	1.06635e-05	0.000381037
Ruminococcaceae_[G-1]	0.00121225	0.0198358	0.000148236	0.000448029	0.0145787	0.00199455	0.000354233	0.00166704	6.182e-05	0.001763	0	0.00144961	0	0	0.00137076	0	0.000367995	0.00447904	0.000445583	0.00034756	0.0037594	0.000625608	0	0.000756544	0	0	0.00147012	0	0.00104789	0.0020444	0.00387972
Solobacterium	0.000110205	0.00444596	0.000148236	0.000896057	0.000598379	0	0.000236155	0.00383419	9.273e-05	0.000503715	0.00048929	0.000187047	6.89156e-05	0.000999778	0.00107277	6.09979e-05	0.000157712	0.000995343	0.000334187	0	0.00926975	0	8.91345e-05	0	0.00111653	0	0	0	0.00100742	0.000217989	0.00155239
TM7_[G-3]	0	0.00102599	0.000148236	0	5.43981e-05	0	0	0.000944654	0.00021637	0	0	0.00201076	0	0.000277716	0.00071518	0.000609979	0.000105141	0.0017063	0	6.9512e-05	0.00942425	0	0	0	0.00011753	0	0	0	0.000980607	5.23755e-05	0.000608445
Lachnospiraceae_[G-3]	0.000110205	0.00136799	0.000296472	0.000149343	0.000870369	0.000199455	0.000236155	0.000222272	0.00015455	0.000629644	0	4.67617e-05	0.000103373	0.00016663	0.000297992	6.09979e-05	0.000841131	0.000568768	0.00167094	0.00257194	0.00128747	0.00271097	0.000534807	0.000605235	0.000352589	0	0	0	0.000884833	0.000221391	0.000397442
Stomatobaculum	0.00022041	0.00170999	0	0.000149343	0.00163194	0	0.000118078	0.00583463	3.091e-05	0.000251857	0	0	0	0	0.000238393	0.00475784	0.000578278	0.00131527	0	0.000208536	0.00133896	6.9512e-05	0.000267404	0.00181571	0	0	0	0.000210217	0.000814608	0.000276445	0.00113512
Catonella	0.000771435	0	0	0	0.00114236	0	0	0.000500111	9.273e-05	0	0.000108731	0.000140285	0	0	0.000834376	0	0.00367995	0.000568768	0.000668375	0.000139024	0.000411989	0.0022939	0	0.000302618	0	0	0.000210018	0	0.000700693	0.000264407	9.14852e-05
Anaeroglobus	0	0	0	0	0.000815971	0.00026594	0	0.000166704	0	0.000125929	0	0	0	0	0.000119197	0	0.000420566	0.00789165	0.000445583	0	0	0	0	0	5.87648e-05	0	0	0	0.000687366	0.000101996	7.9796e-05
Slackia	0	0.000341997	0.000148236	0.00268817	0.000108796	0.000199455	0.000118078	0.000555679	0	0.000251857	0	9.35235e-05	0.000172289	0.000888691	0.000297992	0	0	0.000106644	0	0	0.00556185	0	0	0	0	0	0	0	0.00045896	6.84249e-05	0.000717054
Erysipelotrichaceae_[G-1]	0	0	0.000148236	0.000149343	0	0	0	0.00122249	0.00024728	0	5.43656e-05	0.000187047	3.44578e-05	0.000722062	0	0	0.000210283	0.000213288	0.00167094	0	0.00339891	0	0	0	5.87648e-05	0.00015674	0	0	0.000439148	6.05424e-05	0.000325849
Lachnospiraceae_[G]	0	0.000341997	0	0	0.000815971	0.000465395	0	0	0.00046365	0	0	0	0	5.55432e-05	0	0	0.000105141	0	0.000334187	6.9512e-05	0.00216294	0.00243292	0	0	0	0.00015674	0	0	0.000404726	0.000159953	0.000123276
Peptostreptococcaceae_[XI][G-1]	0.000110205	0	0	0.00238949	0.00152315	0	0.000118078	0.000889086	0	0.000881501	0	0	0.00106819	0.00183293	0.00113237	0	0.000893702	0.00103089	0.000111396	0	0.000514986	0	0	0	0	0.00015674	0	0	0.000295391	0.000352453	0.000856143
Parascardovia	0	0	0	0	0	0	0	0.00522338	0	0.000251857	0	4.67617e-05	0	0	0.0036355	0	0	0	0	0	0	0	0	0	0	0	0	0	0.000279654	0	0.000788857
Bacteroidetes_[G-3]	0.000110205	0.00239398	0.000889416	0.0636201	0.00609259	0.0328436	0.000236155	0	0.00055638	0.00151114	0.00108731	0.0101473	0.00317012	0.0251055	0	0	0	0.000213288	0.00323048	0	0	0	0	0	0	0	0	0	0.000264905	0.00151777	0.0193745
Lachnospiraceae_[G-2]	0	0	0	0.00298686	0	0	0	0.00266726	0	0.000503715	0	0	0	0.00016663	0	0	5.25707e-05	0.00195514	0	0	0.00102997	0	0	0	0	0	0	0	0.000233668	0	0.000903495
Lachnospiraceae_[G-8]	0.00044082	0.000341997	0	0.00164277	0.00533101	0.00545177	0.000354233	0	0.00052547	0.000377786	0.00108731	0.00233809	0.000551325	0.00127749	0	0	0.00247082	0.000319932	0	0	0	0	0	0	0	0	0	0	0.000214673	0.00103627	0.00163284
Peptostreptococcaceae_[XI][G-4]	0.000110205	0.000341997	0.000444708	0.00134409	0.00516782	0.00538528	0.000826544	0	0.00058729	0.000377786	0.000652387	0.00561141	0.00344578	0.00477672	0	0	0	0.000675411	0	0	0	0	0	0	0	0	0.00210018	0	0.000213507	0.00140434	0.00254818
TM7_[G-2]	0	0.00341997	0	0.000149343	0.00146875	0.000997274	0.00165309	0.000944654	6.182e-05	0.000755572	0	0.0021978	0.00168843	0.00161075	5.95983e-05	0	0.000105141	0	0.000779771	0	0	0.00104268	0	0.000151309	0	0	0	0.000210217	0.0001645	0.000635288	0.00143934
Ruminococcaceae_[G-2]	0.000110205	0.00170999	0	0	0	0.00013297	0.000118078	0.00322294	0.00012364	0.000881501	0	0.000187047	0	0	0	0.000182994	0	0.000142192	0.000445583	6.9512e-05	0.000669482	0	0.000267404	0	5.87648e-05	0	0	0	0.000141225	4.39903e-05	0.000876349
Peptostreptococcaceae_[XI][G-5]	0	0	0	0.00134409	0.00135995	0.00558474	0	0	0	0	0.000271828	0.00430208	0	0	0	0	0	0.000675411	0	0	0	0	0	0	0	0	0.0011551	0	0.000140808	0.000203972	0.00160441
Desulfobulbus	0.000330615	0	0	0	0.00027199	0.000465395	0	0	0	0.000755572	0.000217462	0.000888473	0.0106819	0.0401577	0	0	0	3.5548e-05	0	0	0	0	0	0	0	0	0.00126011	0	9.96658e-05	0.00143775	0.00603817
Bacteroidaceae_[G-1]	0.000110205	0.00136799	0.00296472	0.143668	0.00135995	0.0134964	0.000236155	0	3.091e-05	0.00969651	0.000108731	0.0304887	0	0	0	0	0	0.000106644	0.000891166	0	0	0	0	0	0	0	0	0	7.67546e-05	0.000601334	0.0283882
Peptostreptococcaceae_[XI][G-6]	0	0	0	0.00283751	0.00119676	0.00013297	0.000118078	0	0	0	0.000163097	0.00322656	0.000413494	0.00116641	0	0	0	0.000106644	0.000779771	0	0	0	0	0	0	0	0	0	6.81857e-05	0.000236428	0.00105192
Anaerolineae_[G-1]	0.000551025	0.000683995	0	0	0.00456944	0.0182169	0.000944622	0	0	0.00805944	0.00222899	0.03278	0.000999276	0.0206621	0	0	0	3.5548e-05	0.000668375	0	0	0	0	0	0	0	0	0	5.41479e-05	0.00116167	0.0114861
Bifidobacterium	0	0.00136799	0	0	0	0	0	0.00961325	0	0	0	0	0	0.000111086	0.000297992	0	0	0	0.000222792	0	0	0	0	0	0	0	0	0	4.00602e-05	0	0.00158462
Fusobacteria_[G-1]	0	0	0.000148236	0.0147849	0.000163194	0.00558474	0	0	0	0	0	0.000233809	0.00079253	0.0113308	0	0	0	0.000426576	0	0	0	0	8.91345e-05	0	0	0	0	0	3.967e-05	0.000137995	0.00456204
TM7_[G-4]	0	0	0	0	0.00255671	0.00245994	0.000354233	0	0.00055638	0	0.000652387	0.00434884	3.44578e-05	0.000222173	0	0	0.000420566	0	0	0	0	0	0	0	0	0	0	0	3.23512e-05	0.000519271	0.00100442
Burkholderiaceae_[G]	0	0	0.00074118	0	0	0	0	0	0.332159	0	5.43656e-05	0	0	0	0	0	0	0	0	0.000139024	0	0	0.000178269	0	0	0	0	0	2.44072e-05	0.0416193	0
Acinetobacter	0.00209389	0.0444596	0.0555885	0.0155317	0.000652777	0.00305831	0.000236155	5.55679e-05	0.00358556	0.00214079	0.00935088	9.35235e-05	0.0456221	0.00183293	0	0	0	0	0	0	0	0	0	0.000151309	0	0	0	0	1.16391e-05	0.0146412	0.00959606
Enterobacter	0.222063	0.155267	0.281797	0.139486	0.000598379	0.0439465	0.000118078	0.0199489	0.0240171	0.0992318	0.855388	0.537105	0.242376	0.118474	0	0	0	7.10959e-05	0	0	0	0	0	0	5.87648e-05	0	0	0	9.98929e-06	0.203295	0.159066
Leuconostoc	0.0602821	0.00341997	0	0	0	0	0	0	0	0	0	0	0	0	0	0	0	0	0	0	0	0	0	0	5.87648e-05	0	0	0	4.52037e-06	0.00753527	0.000488568
Peptoniphilaceae_[G-1]	0.00132246	0	0	0.0336022	0	0	0	0	0	0	0.00989453	0.0249708	0	0	0	0	0	0	0	0	0	0	0	0	5.87648e-05	0	0	0	4.52037e-06	0.00140212	0.00836756
Bacteroidetes_[G-6]	0	0	0	0	0.00027199	0.0557809	0	0	6.182e-05	0	0.000869849	0.0304419	0	0.000111086	0	0	0	3.5548e-05	0	0	0	0	0	0	0	0	0	0	2.73446e-06	0.000150457	0.0123334
Clostridiales_[G]	0	0	0	0	0	0	0.000118078	0	3.091e-05	0.000629644	0.000706752	0.00402151	0	0	0	0	0	3.5548e-05	0	0	0	0	0	0	0	0	0	0	2.73446e-06	0.000106967	0.000664451
Enterococcus	0	0	0.00726356	0	0	0	0.000118078	0	3.091e-05	0	0.000108731	0	0.208883	0.0387692	0	0	0	0	0	0	0	0	0	0	0	0	0	0	0	0.0270506	0.00553845
Massilia	0.143156	0	0	0	5.43981e-05	0	0	0	0	0	0	0	0	0	0	0	0	0	0	0	0	0	0	0	0	0	0	0	0	0.0179013	0
Lactococcus	0	0.000683995	0.109398	0.000149343	0	0	0.000118078	0	0.00015455	0	0	0	0	5.55432e-05	0	0	0	0	0	0	0	0	0	0	0	0	0	0	0	0.0137088	0.000126983
Chryseobacterium	0.000110205	0.000341997	0.0290543	0.000448029	0	0	0.0010627	0	0.0021637	0.0183856	0.0531151	9.35235e-05	0.00916578	0.000833148	0	0	0	0	0	0	0	0	0	0	0	0	0	0	0	0.011834	0.00287176
Sphingomonas	0	0	0.000296472	0.00238949	0	0	0	0	0	0	0	0	0.0272217	0	0	0	0	0	0	0	0	0	0	0	0	0	0	0	0	0.00343977	0.000341355
Desulfomicrobium	0	0	0	0	0.0148507	0.0577754	0	0	0	0	0	0	0	0	0	0	0	0	0	0	0	0	0	0	0	0	0	0	0	0.00185633	0.00825363
Kluyvera	0	0	0.0102283	0	5.43981e-05	0	0	0	6.182e-05	0.00465936	0	0	0.000137831	0	0	0	0	0	0	0	0	0	0	0	0	0	0	0	0	0.00131029	0.000665623
Lactobacillus	0	0	0	0	0	0	0	0	0	0	0	0	0.00916578	0.00194401	0	0	0	0	0	0	0	0	0	0	0	0	0	0	0	0.00114572	0.000277716
Hafnia	0	0.00478796	0.00177883	0.000746714	0	0	0	0	0.00012364	0	0	0	0.00261879	0.00116641	0	0	0	0	0	0	0	0	0	0	0	0	0	0	0	0.000565158	0.000957298
Erwinia	0.00022041	0	0.0016306	0	0.00027199	0.0261951	0	0.000333407	0.00105094	0.00390379	0.000380559	4.67617e-05	0.00079253	0.000111086	0	0	0	0	0	0	0	0	0	0	0	0	0	0	0	0.000543378	0.00437002
Clostridiales_[F-1][G-2]	0	0	0	0	0	0	0	0	0	0	0.00337066	0.0021978	0	0	0	0	0	0	0	0	0	0	0	0	0	0	0	0	0	0.000421333	0.000313972
Delftia	0	0	0.00222354	0.000149343	0	0.00026594	0.000236155	0	3.091e-05	0.130588	0.000163097	4.67617e-05	0.000172289	0.00016663	0	0	0	0	0	0	0	0	0	0	0	0	0	0	0	0.000353249	0.0187453
Alphaproteobacteria_[G]	0	0	0	0	0	0	0	0	0	0.000251857	0	9.35235e-05	0.00141277	0.0257721	0	0	0	0	0	0	0	0	0	0	0	0	0	0	0	0.000176596	0.00373106
Eubacterium_[XI][G]	0	0	0	0	0	0	0	0	0	0	0.00135914	0.0114099	0	0	0	0	0	0	0	0	0	0	0	0	0	0	0	0	0	0.000169892	0.00162998
Serratia	0	0	0.000296472	0.000298686	0.000870369	0	0	0	6.182e-05	0	0	0	3.44578e-05	0	0	0	0	0	0	0	0	0	0	0	0	0	0	0	0	0.00015789	4.26694e-05
Peptoniphilaceae_[G-2]	0.000110205	0	0	0	0	0	0	0	0	0	0.00097858	0.00519055	0	0	0	0	0	0	0	0	0	0	0	0	0	0	0	0	0	0.000136098	0.000741508
Brevundimonas	0	0	0.000592944	0	5.43981e-05	0	0	0	0.00015455	0.191286	0.000217462	0	3.44578e-05	0	0	0	0	0	0	0	0	0	0	0	0	0	0	0	0	0.000131727	0.0273265
Bacteroides	0	0	0	0	0.000707175	0.0157569	0	0	0	0	0.000108731	0.00140285	0	0	0	0	0	0	0	0	0	0	0	0	0	0	0	0	0	0.000101988	0.0024514
Serratia	0	0	0	0	0.000489583	0	0	0	0	0	0	0	0	5.55432e-05	0	0	0	0	0	0	0	0	0	0	0	0	0	0	0	6.11978e-05	7.93474e-06
Pedobacter	0	0	0	0	0.000217592	0.00877601	0	0	0	0	0	0	0	0	0	0	0	0	0	0	0	0	0	0	0	0	0	0	0	2.7199e-05	0.00125372
Rhodothermus	0	0	0	0	0	0	0	0.00733496	0	0	0	0	0	0	0	0	0	0	0	0	0	0	0	0	0	0	0	0	0	0	0.00104785

## Sheet: Detection - Genera
	AP-no pocket site	AP-pocket site	AP-no pocket site	AP-pocket site	AP-no pocket site	AP-pocket site	AP-no pocket site	AP-pocket site	AP-no pocket site	AP-pocket site	AP-no pocket site	AP-pocket site	AP-no pocket site	AP-pocket site	Healthy controls	Healthy controls	Healthy controls	Healthy controls	Healthy controls	Healthy controls	Healthy controls	Healthy controls	Healthy controls	Healthy controls	Healthy controls	Healthy controls	Healthy controls	AP-no pocket site	Average
Genera	P1	P2	P3	P4	P5	P6	P7	P8	P9	P10	P13	P14	P17	P18	P19	P20	P21	P22	P23	P24	P25	P26	P27	P28	P29	P30	P31	P34	Healthy controls	AP-no pocket site	AP-pocket site
Streptococcus	1	1	1	1	1	1	1	1	1	1	1	1	1	1	1	1	1	1	1	1	1	1	1	1	1	1	1	1	1	1	1
Fusobacterium	1	1	1	1	1	1	1	1	1	1	1	1	1	1	1	1	1	1	1	1	1	1	1	1	1	1	1	1	1	1	1
Capnocytophaga	1	1	1	1	1	1	1	1	1	1	0	1	1	1	1	1	1	1	1	1	1	1	1	1	1	1	1	1	1	0.875	1
Haemophilus	1	1	1	0	1	0	1	0	1	1	0	0	0	1	1	1	1	1	1	1	1	1	1	1	1	1	1	0	1	0.625	0.428571
Stenotrophomonas	1	0	1	0	1	1	1	1	1	0	1	1	1	1	1	1	1	1	1	1	1	1	1	1	1	1	1	0	1	0.875	0.571429
Veillonella	1	1	1	1	1	1	1	1	1	1	1	1	1	1	1	1	1	1	1	1	1	1	1	1	1	1	1	1	1	1	1
Leptotrichia	1	1	1	0	1	1	1	1	1	1	1	1	1	1	1	1	1	1	1	1	1	1	1	1	1	1	1	0	1	0.875	0.857143
Actinomyces	1	1	1	1	1	1	1	1	1	1	1	1	1	1	1	1	1	1	1	1	1	1	1	1	1	1	1	1	1	1	1
Porphyromonas	1	1	1	1	1	1	1	1	1	1	1	1	1	1	1	1	1	1	1	1	1	1	1	1	1	1	1	1	1	1	1
Granulicatella	1	1	1	0	1	1	1	1	1	1	1	1	1	1	1	1	1	1	1	1	1	1	1	1	1	1	1	1	1	1	0.857143
Gemella	1	1	1	0	1	1	1	1	1	1	1	0	1	1	1	1	1	1	1	1	1	1	1	1	1	1	1	0	1	0.875	0.714286
Prevotella	1	1	1	1	1	1	1	1	1	1	1	1	1	1	1	1	1	1	1	1	1	1	1	1	1	1	1	0	1	0.875	1
Abiotrophia	1	0	1	0	1	1	1	1	1	1	1	0	1	1	1	1	1	1	1	1	1	1	1	1	1	1	1	1	1	1	0.571429
Rothia	1	1	1	0	1	1	1	0	1	1	1	0	1	0	1	1	1	1	1	1	1	1	1	1	1	1	1	1	1	1	0.428571
Neisseria	1	1	1	0	1	1	0	0	0	1	0	0	0	0	1	1	1	1	1	1	1	1	1	1	1	1	1	0	1	0.375	0.428571
Aggregatibacter	1	1	1	0	1	0	1	0	1	1	1	1	1	0	1	1	1	1	1	1	1	1	1	1	1	1	1	1	1	1	0.428571
Atopobium	1	1	0	1	1	1	1	1	1	1	1	1	1	1	1	1	1	1	1	1	1	1	1	1	1	1	1	1	1	0.875	1
Campylobacter	1	1	1	1	1	1	1	1	1	1	1	1	1	1	1	1	1	1	1	1	1	1	1	1	1	1	1	0	1	0.875	1
Lautropia	1	1	1	0	1	0	1	0	0	0	0	0	0	0	1	1	1	1	1	1	1	1	1	1	1	1	1	0	1	0.5	0.142857
Cardiobacterium	0	1	1	1	1	1	1	0	1	1	0	0	1	1	1	1	1	1	1	1	1	1	1	1	1	1	1	1	1	0.75	0.714286
Tannerella	1	1	1	1	1	1	1	1	1	1	1	1	1	1	1	1	1	1	1	1	1	1	1	1	1	1	1	0	1	0.875	1
Propionibacterium	1	1	1	1	1	1	1	1	1	1	0	1	1	1	1	1	1	1	1	1	1	1	1	1	1	1	1	0	1	0.75	1
Kingella	0	0	1	0	1	0	1	0	0	0	0	0	1	1	1	1	1	1	1	1	1	1	1	1	1	1	1	0	1	0.5	0.142857
Corynebacterium	1	1	1	0	1	0	1	1	1	1	1	0	1	1	1	1	1	1	1	1	1	1	1	1	1	1	1	0	1	0.875	0.571429
Lachnoanaerobaculum	1	1	1	1	1	1	0	1	1	1	0	0	1	1	1	1	1	1	1	1	1	1	1	1	1	1	1	0	1	0.625	0.857143
Oribacterium	1	1	1	1	1	0	1	1	1	1	0	1	1	1	1	1	1	1	1	1	1	1	1	1	1	1	1	0	1	0.75	0.857143
Pseudomonas	1	1	1	1	1	1	1	1	1	1	1	1	1	1	1	1	1	1	1	1	1	1	1	1	1	1	1	1	1	1	1
TM7_[G-1]	1	1	1	1	1	1	1	1	1	1	1	1	1	1	1	1	1	1	1	1	1	1	0	1	1	1	1	1	0.923077	1	1
Eikenella	1	1	1	1	1	0	0	1	1	0	0	1	1	1	1	0	1	1	1	1	1	1	1	1	1	1	1	1	0.923077	0.75	0.714286
Actinobaculum	0	0	0	1	1	1	1	1	1	1	0	1	0	0	1	1	1	1	1	0	1	1	1	1	1	0	1	0	0.846154	0.375	0.714286
Parvimonas	1	1	1	1	1	1	1	1	0	1	1	1	1	1	1	1	1	1	1	1	1	1	0	0	1	1	1	0	0.846154	0.75	1
Dialister	1	1	0	1	1	1	1	1	1	1	0	1	0	1	1	1	1	1	1	0	1	1	1	1	1	1	0	0	0.846154	0.5	1
Bergeyella	1	1	1	0	1	0	0	0	0	0	0	0	0	0	1	1	1	0	1	1	0	1	1	1	1	1	1	0	0.846154	0.375	0.142857
Lachnospiraceae_[G-3]	1	1	1	1	1	1	1	1	1	1	0	1	1	1	1	1	1	1	1	1	1	1	1	1	1	0	0	0	0.846154	0.75	1
Olsenella	1	1	1	1	1	1	1	1	1	1	1	1	1	1	1	0	1	1	1	0	1	1	1	1	1	0	1	0	0.769231	0.875	1
Treponema	1	1	1	1	1	1	1	1	1	1	1	1	1	1	1	0	1	1	1	0	1	1	1	1	1	0	1	0	0.769231	0.875	1
Peptostreptococcaceae_[XI][G-7]	1	1	1	0	1	1	1	1	1	1	1	1	1	0	1	0	1	1	1	1	1	1	1	0	1	0	1	0	0.769231	0.875	0.714286
Selenomonas	1	1	1	1	1	1	1	1	1	1	1	1	1	1	1	0	1	1	1	0	1	1	1	1	1	0	1	0	0.769231	0.875	1
Peptostreptococcaceae_[XI][G-9]	0	0	0	1	1	1	1	1	1	1	1	1	1	1	1	1	1	1	1	1	0	1	0	0	1	1	1	0	0.769231	0.625	0.857143
Mogibacterium	1	1	0	1	1	1	1	1	1	1	1	1	1	1	1	1	1	1	1	1	1	0	1	0	1	0	1	0	0.769231	0.75	1
Bacteroidales_[G-2]	1	1	1	1	1	1	1	1	1	1	1	1	1	1	1	1	1	1	1	1	1	1	0	0	0	0	1	1	0.692308	1	1
TM7_[G-5]	1	1	1	1	1	1	1	0	1	1	1	1	1	1	1	0	1	1	1	0	1	0	1	1	1	0	1	0	0.692308	0.875	0.857143
Peptostreptococcus	1	1	1	1	1	1	1	1	1	1	1	1	0	1	1	1	1	1	1	0	1	1	1	0	0	0	1	0	0.692308	0.75	1
Scardovia	0	0	0	0	1	0	0	1	1	0	0	0	0	0	1	1	1	1	0	0	1	0	1	1	1	0	1	0	0.692308	0.25	0.142857
Johnsonella	1	0	0	1	1	1	1	0	1	1	1	1	1	1	0	0	1	1	1	1	1	1	1	1	0	0	1	1	0.692308	0.875	0.714286
SR1_[G-1]	1	1	0	1	1	0	1	1	1	1	0	1	1	1	1	0	1	0	1	1	1	1	0	1	1	1	0	0	0.692308	0.625	0.857143
Ruminococcaceae_[G-1]	1	1	1	1	1	1	1	1	1	1	0	1	0	0	1	0	1	1	1	1	1	1	0	1	0	0	1	0	0.692308	0.625	0.857143
Stomatobaculum	1	1	0	1	1	0	1	1	1	1	0	0	0	0	1	1	1	1	0	1	1	1	1	1	0	0	0	1	0.692308	0.625	0.571429
Catonella	1	0	0	0	1	0	0	1	1	0	1	1	0	0	1	0	1	1	1	1	1	1	0	1	0	0	1	0	0.692308	0.5	0.285714
Fretibacterium	1	1	1	1	1	1	1	0	1	1	1	1	1	1	1	0	1	1	1	1	1	0	0	1	0	0	1	1	0.615385	1	0.857143
Veillonellaceae_[G-1]	1	1	1	1	1	1	1	1	1	1	1	1	1	1	1	0	1	1	0	1	1	0	1	0	1	0	1	0	0.615385	0.875	1
Alloprevotella	1	1	0	1	1	1	1	1	1	0	0	0	1	1	1	0	1	1	1	0	0	1	1	0	0	1	1	0	0.615385	0.625	0.714286
Cryptobacterium	0	0	0	0	0	0	0	1	0	0	0	0	1	1	1	1	1	1	0	0	1	0	1	1	1	0	0	0	0.615385	0.125	0.285714
Shuttleworthia	0	0	0	0	1	0	0	1	1	0	0	0	0	0	1	0	1	1	1	0	1	0	1	1	1	0	0	0	0.615385	0.25	0.142857
Solobacterium	1	1	1	1	1	0	1	1	1	1	1	1	1	1	1	1	1	1	1	0	1	0	1	0	1	0	0	0	0.615385	0.875	0.857143
Bacteroidetes_[G-5]	1	1	1	1	1	1	1	0	1	1	1	1	1	1	0	0	1	1	1	0	1	1	0	0	0	1	1	1	0.538462	1	0.857143
TM7_[G-6]	1	1	0	0	1	0	1	1	1	0	0	0	1	1	1	0	1	0	1	0	0	0	1	1	0	1	1	0	0.538462	0.625	0.428571
TM7_[G-3]	0	1	1	0	1	0	0	1	1	0	0	1	0	1	1	1	1	1	0	1	1	0	0	0	1	0	0	0	0.538462	0.375	0.571429
Ruminococcaceae_[G-2]	1	1	0	0	0	1	1	1	1	1	0	1	0	0	0	1	0	1	1	1	1	0	1	0	1	0	0	0	0.538462	0.375	0.714286
Erysipelotrichaceae_[G-1]	0	0	1	1	0	0	0	1	1	0	1	1	1	1	0	0	1	1	1	0	1	0	0	0	1	1	0	0	0.461538	0.5	0.571429
Lachnospiraceae_[G]	0	1	0	0	1	1	0	0	1	0	0	0	0	1	0	0	1	0	1	1	1	1	0	0	0	1	0	0	0.461538	0.25	0.428571
Peptostreptococcaceae_[XI][G-1]	1	0	0	1	1	0	1	1	0	1	0	0	1	1	1	0	1	1	1	0	1	0	0	0	0	1	0	0	0.461538	0.5	0.571429
Anaeroglobus	0	0	0	0	1	1	0	1	0	1	0	0	0	0	1	0	1	1	1	0	0	0	0	0	1	0	0	0	0.384615	0.125	0.428571
TM7_[G-2]	0	1	0	1	1	1	1	1	1	1	0	1	1	1	1	0	1	0	1	0	0	1	0	1	0	0	0	1	0.384615	0.625	1
Filifactor	1	0	0	1	1	1	1	0	1	1	1	1	1	1	0	0	0	1	1	0	0	1	0	0	0	0	1	0	0.307692	0.75	0.714286
Slackia	0	1	1	1	1	1	1	1	0	1	0	1	1	1	1	0	0	1	0	0	1	0	0	0	0	0	0	0	0.230769	0.5	1
Lachnospiraceae_[G-2]	0	0	0	1	0	0	0	1	0	1	0	0	0	1	0	0	1	1	0	0	1	0	0	0	0	0	0	0	0.230769	0	0.571429
Bacteroidetes_[G-3]	1	1	1	1	1	1	1	0	1	1	1	1	1	1	0	0	0	1	1	0	0	0	0	0	0	0	0	0	0.153846	0.875	0.857143
Lachnospiraceae_[G-8]	1	1	0	1	1	1	1	0	1	1	1	1	1	1	0	0	1	1	0	0	0	0	0	0	0	0	0	0	0.153846	0.75	0.857143
Peptostreptococcaceae_[XI][G-4]	1	1	1	1	1	1	1	0	1	1	1	1	1	1	0	0	0	1	0	0	0	0	0	0	0	0	1	0	0.153846	0.875	0.857143
Peptostreptococcaceae_[XI][G-5]	0	0	0	1	1	1	0	0	0	0	1	1	0	0	0	0	0	1	0	0	0	0	0	0	0	0	1	0	0.153846	0.25	0.428571
Desulfobulbus	1	0	0	0	1	1	0	0	0	1	1	1	1	1	0	0	0	1	0	0	0	0	0	0	0	0	1	0	0.153846	0.5	0.571429
Bacteroidaceae_[G-1]	1	1	1	1	1	1	1	0	1	1	1	1	0	0	0	0	0	1	1	0	0	0	0	0	0	0	0	0	0.153846	0.75	0.714286
Peptostreptococcaceae_[XI][G-6]	0	0	0	1	1	1	1	0	0	0	1	1	1	1	0	0	0	1	1	0	0	0	0	0	0	0	0	0	0.153846	0.5	0.571429
Anaerolineae_[G-1]	1	1	0	0	1	1	1	0	0	1	1	1	1	1	0	0	0	1	1	0	0	0	0	0	0	0	0	0	0.153846	0.625	0.714286
Bifidobacterium	0	1	0	0	0	0	0	1	0	0	0	0	0	1	1	0	0	0	1	0	0	0	0	0	0	0	0	0	0.153846	0	0.428571
Fusobacteria_[G-1]	0	0	1	1	1	1	0	0	0	0	0	1	1	1	0	0	0	1	0	0	0	0	1	0	0	0	0	0	0.153846	0.375	0.571429
Burkholderiaceae_[G]	0	0	1	0	0	0	0	0	1	0	1	0	0	0	0	0	0	0	0	1	0	0	1	0	0	0	0	0	0.153846	0.375	0
Enterobacter	1	1	1	1	1	1	1	1	1	1	1	1	1	1	0	0	0	1	0	0	0	0	0	0	1	0	0	0	0.153846	0.875	1
Parascardovia	0	0	0	0	0	0	0	1	0	1	0	1	0	0	1	0	0	0	0	0	0	0	0	0	0	0	0	0	0.0769231	0	0.428571
TM7_[G-4]	0	0	0	0	1	1	1	0	1	0	1	1	1	1	0	0	1	0	0	0	0	0	0	0	0	0	0	0	0.0769231	0.625	0.428571
Acinetobacter	1	1	1	1	1	1	1	1	1	1	1	1	1	1	0	0	0	0	0	0	0	0	0	1	0	0	0	0	0.0769231	0.875	1
Leuconostoc	1	1	0	0	0	0	0	0	0	0	0	0	0	0	0	0	0	0	0	0	0	0	0	0	1	0	0	0	0.0769231	0.125	0.142857
Peptoniphilaceae_[G-1]	1	0	0	1	0	0	0	0	0	0	1	1	0	0	0	0	0	0	0	0	0	0	0	0	1	0	0	0	0.0769231	0.25	0.285714
Bacteroidetes_[G-6]	0	0	0	0	1	1	0	0	1	0	1	1	0	1	0	0	0	1	0	0	0	0	0	0	0	0	0	0	0.0769231	0.375	0.428571
Clostridiales_[G]	0	0	0	0	0	0	1	0	1	1	1	1	0	0	0	0	0	1	0	0	0	0	0	0	0	0	0	0	0.0769231	0.375	0.285714
Bacteroides	0	0	0	0	1	1	0	0	0	0	1	1	0	0	0	0	0	0	0	0	0	0	0	0	0	0	0	0	0	0.25	0.285714
Chryseobacterium	1	1	1	1	0	0	1	0	1	1	1	1	1	1	0	0	0	0	0	0	0	0	0	0	0	0	0	0	0	0.75	0.714286
Rhodothermus	0	0	0	0	0	0	0	1	0	0	0	0	0	0	0	0	0	0	0	0	0	0	0	0	0	0	0	0	0	0	0.142857
Pedobacter	0	0	0	0	1	1	0	0	0	0	0	0	0	0	0	0	0	0	0	0	0	0	0	0	0	0	0	0	0	0.125	0.142857
Enterococcus	0	0	1	0	0	0	1	0	1	0	1	0	1	1	0	0	0	0	0	0	0	0	0	0	0	0	0	0	0	0.625	0.142857
Lactobacillus	0	0	0	0	0	0	0	0	0	0	0	0	1	1	0	0	0	0	0	0	0	0	0	0	0	0	0	0	0	0.125	0.142857
Lactococcus	0	1	1	1	0	0	1	0	1	0	0	0	0	1	0	0	0	0	0	0	0	0	0	0	0	0	0	0	0	0.375	0.428571
Clostridiales_[F-1][G-2]	0	0	0	0	0	0	0	0	0	0	1	1	0	0	0	0	0	0	0	0	0	0	0	0	0	0	0	0	0	0.125	0.142857
Eubacterium_[XI][G]	0	0	0	0	0	0	0	0	0	0	1	1	0	0	0	0	0	0	0	0	0	0	0	0	0	0	0	0	0	0.125	0.142857
Peptoniphilaceae_[G-2]	1	0	0	0	0	0	0	0	0	0	1	1	0	0	0	0	0	0	0	0	0	0	0	0	0	0	0	0	0	0.25	0.142857
Alphaproteobacteria_[G]	0	0	0	0	0	0	0	0	0	1	0	1	1	1	0	0	0	0	0	0	0	0	0	0	0	0	0	0	0	0.125	0.428571
Brevundimonas	0	0	1	0	1	0	0	0	1	1	1	0	1	0	0	0	0	0	0	0	0	0	0	0	0	0	0	0	0	0.625	0.142857
Sphingomonas	0	0	1	1	0	0	0	0	0	0	0	0	1	0	0	0	0	0	0	0	0	0	0	0	0	0	0	0	0	0.25	0.142857
Delftia	0	0	1	1	0	1	1	0	1	1	1	1	1	1	0	0	0	0	0	0	0	0	0	0	0	0	0	0	0	0.625	0.714286
Massilia	1	0	0	0	1	0	0	0	0	0	0	0	0	0	0	0	0	0	0	0	0	0	0	0	0	0	0	0	0	0.25	0
Desulfomicrobium	0	0	0	0	1	1	0	0	0	0	0	0	0	0	0	0	0	0	0	0	0	0	0	0	0	0	0	0	0	0.125	0.142857
Hafnia	0	1	1	1	0	0	0	0	1	0	0	0	1	1	0	0	0	0	0	0	0	0	0	0	0	0	0	0	0	0.375	0.428571
Serratia	0	0	1	1	1	0	0	0	1	0	0	0	1	0	0	0	0	0	0	0	0	0	0	0	0	0	0	0	0	0.5	0.142857
Erwinia	1	0	1	0	1	1	0	1	1	1	1	1	1	1	0	0	0	0	0	0	0	0	0	0	0	0	0	0	0	0.75	0.714286
Kluyvera	0	0	1	0	1	0	0	0	1	1	0	0	1	0	0	0	0	0	0	0	0	0	0	0	0	0	0	0	0	0.5	0.142857
Serratia	0	0	0	0	1	0	0	0	0	0	0	0	0	1	0	0	0	0	0	0	0	0	0	0	0	0	0	0	0	0.125	0.142857
# detected genera	67	64	63	60	85	65	68	59	76	69	61	70	71	74	62	43	66	74	65	47	60	51	51	49	54	40	54	21	55.0769	64	65.8571
