# Supplementary material for: Bacteriome analysis of Aggregatibacter actinomycetemcomitans-JP2 genotype-associated Grade C periodontitis in Moroccan adolescents
Source: Front Oral Health. 2023 Nov 14;4:1288499. doi: 10.3389/froh.2023.1288499 (PMC10682098; doi:10.3389/froh.2023.1288499)
Supplement: Supplementary file 4 [file Table4.xlsx]

## Sheet: Relative abundances - species
	AP-no pocket site	AP-pocket site	AP-no pocket site	AP-pocket site	AP-no pocket site	AP-pocket site	AP-no pocket site	AP-pocket site	AP-no pocket site	AP-pocket site	AP-no pocket site	AP-pocket site	AP-no pocket site	AP-pocket site	Healthy controls	Healthy controls	Healthy controls	Healthy controls	Healthy controls	Healthy controls	Healthy controls	Healthy controls	Healthy controls	Healthy controls	Healthy controls	Healthy controls	Healthy controls	AP-no pocket site	Average
Species	P1	P2	P3	P4	P5	P6	P7	P8	P9	P10	P13	P14	P17	P18	P19	P20	P21	P22	P23	P24	P25	P26	P27	P28	P29	P30	P31	P34	Healthy controls	AP-no pocket site	AP-pocket site
Fusobacterium nucleatum subsp. animalis	0.00606127	0.00239398	0.00489179	0.0113501	0.0380787	0.0048534	0.00224348	0.0847411	0.0223479	0.00340008	0	9.35235e-05	0.0121636	0.0224395	0.0414804	0	0.0682893	0.0665103	0.0319706	0.0017378	0.0796683	0.00340609	0.220964	0.0611288	0.133102	0.00109718	0.0140712	0.00147152	0.0556482	0.0109073	0.0184674
Streptococcus mitis	0.00297553	0	0.00074118	0	0.0147419	6.64849e-05	0.0129885	0.000222272	0.00284372	0.00138522	0.000108731	0	0.000241205	0.000222173	0.0487514	0.0251311	0.0227631	0.000142192	0.0421076	0.0471292	0.00314142	0.0296816	0.0580266	0.0531094	0.00164541	0.0358934	0.253702	0	0.0477865	0.0043301	0.000270878
Fusobacterium nucleatum subsp. polymorphum	0.0286533	0.0263338	0.079751	0.000298686	0.00407986	0.000930789	0.010627	0.000889086	0.00111276	0.000377786	0	4.67617e-05	0.00103373	0.000777605	0.0140056	0.0351958	0.0123015	0.0706694	0.0692882	0.131934	0.0121022	0.0484499	0.0139941	0.0640036	0.00293824	0.0134796	0.023837	0.0012613	0.0393999	0.0158149	0.00423636
Streptococcus sp. oral taxon 423	0.0233635	0.00889193	0.00518826	0.000149343	0.000543981	6.64849e-05	0.00554965	5.55679e-05	0.0448195	0.00201486	0.000163097	0	0.000241205	0.000888691	0.0330175	0.13017	0.0159815	0.00152856	0.0626044	0.104616	0.000772479	0.00556096	0.0360103	0.0252686	0.00740436	0.0543887	0.0307676	0	0.0390839	0.00998364	0.00172384
Stenotrophomonas maltophilia	0.000991845	0	0.00177883	0	0.0290486	6.64849e-05	0.000944622	5.55679e-05	0.184904	0	0.00250082	0.000561141	0.00210193	0.000388802	0.078789	0.0355008	0.0101987	0.064484	0.0437785	0.0123036	0.0327531	0.00159878	0.0699706	0.0237555	0.0353764	0.00830721	0.0660506	0	0.0371436	0.0277838	0.000153142
Haemophilus parainfluenzae	0.00198369	0.00718194	0.000444708	0	0	0	0.00188924	0	0.00021637	0.000251857	0	0	0	5.55432e-05	0.0163895	0.117848	0.00714962	0.00284384	0.00935725	0.00486584	5.14986e-05	0.0273182	0.0201444	0.024512	0.145737	0.0352665	0.070251	0	0.0370565	0.000566751	0.00106991
Streptococcus sanguinis	0.0111307	0.00854993	0.00622591	0.000149343	0.000870369	0.00013297	0.00625812	0.000166704	0.00590381	0.00314822	0.000598021	4.67617e-05	0.000103373	0.000610975	0.0327195	0.0128706	0.0324361	0.0553837	0.0440013	0.110941	0.0120507	0.00952315	0.0459934	0.0155848	0.0801551	0.00721003	0.0212118	0.00105108	0.0369293	0.00401767	0.00182927
Veillonella parvula group	0.00253471	0.0147059	0.0237178	0.000298686	0.0244247	0.000930789	0.00224348	0.00755723	0.00114367	0.000503715	5.43656e-05	0.000140285	0.000275662	0.00016663	0.0112045	0.111199	0.00525707	0.0134371	0.00946864	0.0796608	0.037285	0.0108439	0.0314645	0.0600696	0.00922607	0.00438871	0.0573349	0.00063065	0.0339108	0.00687813	0.00347189
Fusobacterium nucleatum subsp. vincentii	0.0141062	0.00341997	0.000592944	0.00164277	0.118588	0.00053188	0.0191286	0.0148366	0.00605836	0.00906687	5.43656e-05	4.67617e-05	0.00509976	0.00327705	0.103463	0	0.0924719	0.0135082	0.164532	0.00799388	0.00252343	0.0109829	0.000713076	0.00499319	0.00393724	0.00031348	0.00756064	0.000840866	0.0317686	0.0205586	0.00468885
Granulicatella adiacens	0.0319594	0.00957592	0.00474355	0	0.0204537	0.000731334	0.00673043	0.00122249	0.0252844	0.00125929	5.43656e-05	4.67617e-05	0.000379036	0.000277716	0.0251505	0.0251921	0.0417411	0.038534	0.0170436	0.00938412	0.00308992	0.0150146	0.0187182	0.0599183	0.00946113	0.0612853	0.0316077	0.000420433	0.0273954	0.0112532	0.00187336
Porphyromonas sp. oral taxon 279	0.0201675	0.0307798	0	0	0.000380787	0.000199455	0.00129885	0.00511225	3.091e-05	0.000125929	0	0	6.89156e-05	5.55432e-05	0.0321831	0.000731975	0.00173483	0.000106644	0.000445583	0.014667	0	0.0057695	0.000267404	0.0650628	0.00011753	0.190125	0.00955581	0	0.0246744	0.00274337	0.00518185
Abiotrophia defectiva	0.00462861	0	0.00355766	0	0.000108796	6.64849e-05	0.0042508	0.000444543	0.00080366	0.000377786	0.000271828	0	6.89156e-05	0.000111086	0.0536981	0.00457484	0.00977815	0.0172408	0.00233931	0.0392743	0.000411989	0.0214792	0.0141724	0.0400968	0.00881471	0.0373041	0.035808	0.00105108	0.0219225	0.00184267	0.000142843
Gemella haemolysans	0.00352656	0	0.000444708	0	0.00119676	0	0.00578581	0	0.00027819	0.000251857	5.43656e-05	0	0.000137831	0	0.00888015	0.0107966	0.00231311	0.00127973	0.00200512	0.00618657	0.000463487	0.00903656	0.0237989	0.0151309	5.87648e-05	0.0510972	0.0881025	0	0.0168577	0.00142803	3.59796e-05
Capnocytophaga leadbetteri	0.0340533	0.113201	0.00474355	0.000298686	0.000489583	0.000664849	0.000590388	0.000722383	3.091e-05	0.00528901	0	0	0.000275662	0.00016663	0.00172835	0	0.00904216	0.00106644	0.000222792	0.0183512	0.000463487	0.0882803	0.0028523	0.0151309	0.000235059	0.0517241	0.000105009	0.000420433	0.014554	0.00507548	0.0171918
Rothia aeria	0.000110205	0	0	0	0.000217592	6.64849e-05	0.00484119	0	0.00027819	0.000125929	0	0	0	0	0.0784314	0.0128706	0.0115656	0.0053322	0.00178233	0.00792437	0.000875476	0.00709023	0.00837864	0.0121047	0.0122231	0.0145768	0.011761	0.00147152	0.0142243	0.000864836	2.74877e-05
Fusobacterium periodonticum	0.04838	0.0123119	0.000296472	0.000298686	0.000435185	0.00026594	0.00448695	0	0.00071093	0.000377786	0	0	3.44578e-05	0.00016663	0.00262233	0.0146395	0.00183997	0.000462124	0.00111396	0.0273877	0.00123597	0.0646462	0.00187182	0.0051445	0.000411353	0.0598746	0.00241521	0	0.0141281	0.006793	0.00191728
Fusobacterium sp. HOT 204	0.0111307	0.00273598	0.0177883	0.000448029	0.00941087	0	0.00188924	0.000111136	0.00086548	0.000503715	0	0.00028057	0.00237759	0.000499889	0.0036355	0.0087227	0.00220797	0.00657637	0.00969143	0.0409426	0.0168915	0.0287085	0.00222836	0.0260251	0.0295587	0.00188088	0.000525045	0.00315325	0.0136611	0.00582693	0.000654188
Bacteroidales [G-2] sp. oral taxon 274	0.00738373	0.0147059	0.000148236	0.0325568	0.00456944	0.0196795	0.00472311	0.00689042	0.00265826	0.00906687	0.000598021	0.00860416	0.0717067	0.150189	0.00101317	6.09979e-05	0.0873199	0.0212577	0.00233931	0.00222438	0.0447008	0.000625608	0	0	0	0	0.00399034	0.00105108	0.0125794	0.0116048	0.0345275
Streptococcus cristatus	0.00176328	0.00410397	0.000296472	0	0.00516782	0.00013297	0.00295194	0.000500111	0.00108185	0.00151114	5.43656e-05	4.67617e-05	0.000137831	0.00016663	0.0035759	0.000914969	0.0202397	0.00142192	0.00389885	0.0614486	0.00036049	0.00535243	0.0115875	0.0316235	0.000822707	0.00125392	0.0207918	0	0.0125609	0.00143169	0.000923083
Campylobacter gracilis	0.000551025	0.00102599	0.00133412	0.000149343	0.0304085	0.000332425	0.000236155	0.00183374	0.00043274	0.000755572	5.43656e-05	9.35235e-05	0.000447951	0.00016663	0.0103105	0.0122606	0.0124067	0.0212932	0.0167094	0.00159878	0.0180245	0.00479633	0.0229076	0.00332879	0.0122818	0	0.00210018	0	0.0106168	0.00418311	0.000622461
Capnocytophaga sputigena	0.00528984	0.00786594	0.00281648	0.000149343	0.000217592	6.64849e-05	0.000354233	0.000555679	3.091e-05	0.00163707	0	0	0.000137831	0.000277716	0.00524465	0.000121996	0.00320681	0.00223952	0.0502395	0.0127902	0.000926975	0.0269707	0.00606115	0.0068089	0.0051713	0.0159875	0.000735062	0	0.0105003	0.00110586	0.00150746
Streptococcus gordonii	0.00495922	0.0441176	0.00103765	0.000149343	0.000108796	0.00013297	0.00118078	0.000388975	0.00015455	0.000881501	0.000163097	0	0.000275662	5.55432e-05	0.00798617	0.00555081	0.00714962	0.00590096	0.00122535	0.0155012	0.00545885	0.00910608	0.00926999	0.0177031	0.00528883	0.0335423	0.0124961	0.000420433	0.0104753	0.00103752	0.00653228
Prevotella oris	0.00264492	0.00273598	0.00177883	0.00373357	0.00380787	0.000332425	0	0.0237275	0.00018546	0.00251857	0.000326193	0.00121581	0.00647807	0.0243279	0.0153168	0.0385507	0.00362738	0.00163521	0.0102484	6.9512e-05	0.0415594	0.00722925	0.00329798	0.00559843	0.00287947	0.000783699	0.000105009	0	0.0100693	0.00190267	0.00837025
Fusobacterium sp. oral taxon 203	0.000771435	0.000683995	0.00607768	0.00149343	0.00027199	0	0.0131066	5.55679e-05	6.182e-05	0.00251857	0	0	0.0364908	0.0158298	0.00256273	0	5.25707e-05	0.0795208	0.000222792	0.0456694	0	0.000208536	8.91345e-05	0.000605235	0.00176294	0	0	0.00105108	0.0100534	0.00722893	0.0029402
Lautropia mirabilis	0.00022041	0.000341997	0.00118589	0	0.000707175	0	0.00259771	0	0	0	0	0	0	0	0.000655581	0.00140295	0.00467879	0.0166365	0.00189373	0.00451828	0.00308992	0.0319755	0.00811124	0.00590104	0.0347887	0.0023511	0.00577549	0	0.0093676	0.000588898	4.88568e-05
Gemella morbillorum	0.0104695	0.000683995	0.0016306	0	0.00913888	6.64849e-05	0.00566773	0.000944654	0.00111276	0.000125929	0	0	0.000137831	0.000222173	0.0126348	0.0101867	0.00220797	0.0130461	0.00712933	0.00451828	0.000308992	0.0410816	0.00793297	0.0136178	0.000470118	0.00266458	0.00147012	0	0.00902072	0.00351966	0.000291891
Aggregatibacter multispecies sppn1 2 nov 97.566%	0	0	0	0	0	0	0	0	0	0	0	0	0	0	0.000893975	0	0	0	0	0	0	0	0	0	0	0.116144	0	0	0.00900294	0	0
Actinomyces naeslundii	0.00022041	0.000341997	0.0126001	0	0.000543981	6.64849e-05	0.00153501	0.000222272	0.00219461	0.000251857	0	0	3.44578e-05	0	0.00327791	0.0089057	0.00830617	0.0135438	0.000334187	0.00243292	0.00762179	0.000486584	0.0108744	0.026933	0.0206264	0.00015674	0.0103959	0	0.00876119	0.00214107	0.000126087
Streptococcus vestibularis	0	0	0	0	5.43981e-05	0	0	0	0.00234916	0	5.43656e-05	0	0	0	0.00119197	0.0104916	0.000262854	0	0.00155954	0.00222438	0	0	0.069614	0.00211832	0	0	0.0255172	0	0.00869076	0.00030724	0
Atopobium rimae	0.00022041	0.00170999	0	0	0.000707175	0.000332425	0.000236155	0.058124	0.00012364	0.00340008	0.000108731	0.000140285	0.000895903	0.0135525	0.0213958	0.0151275	0.00210283	0.00373254	0.00445583	0.00034756	0.057215	0	0.000178269	0.00287487	0.00381971	0.00015674	0.000105009	0	0.00857781	0.000286502	0.011037
TM7 [G-1] sp. oral taxon 348	0	0.000341997	0	0	0.000380787	0.00013297	0.000590388	0.00027784	0.00046365	0.000251857	0	0	0.000482409	0.00161075	0.000238393	0.000121996	0.000630848	7.10959e-05	0.00233931	0	0.090792	0.00715974	0	0.0016644	0	0	0	0	0.00792445	0.000239654	0.000373631
TM7 [G-5] sp. oral taxon 356	0.000771435	0.00102599	0.000296472	0.00492832	0.0107164	0.000930789	0.00153501	0	0.00114367	0.00125929	0.000163097	0.00182371	0.00334241	0.0073317	0.0101317	0	0.0693933	0.0069674	0.00768631	0	0.00798228	0	8.91345e-05	0.000151309	5.87648e-05	0	0.000525045	0	0.00792195	0.00224606	0.0024714
Streptococcus dentisani	0.00264492	0.00307798	0.0020753	0.000597372	0.0285046	0.00039891	0.00495926	0.000777951	0.00766568	0.00390379	0	0	0.000826987	0.000999778	0.00172835	0.0112846	0.0112501	0.00426576	0.00155954	0.00945364	0.00139046	0.00987071	0.0146181	0.0255712	0	0.00109718	0.000735062	0.000210217	0.00714036	0.00586087	0.00139368
Propionibacterium propionicum	0.00187348	0.00136799	0.00504002	0.000448029	0.010662	0.000332425	0.000708466	0.00105579	0.00024728	0.000629644	0	9.35235e-05	0.000964819	0.000277716	0.00268192	0.000487983	0.00236568	0.0120863	0.00222792	0.00298902	0.00164796	0.00736827	0.00534807	0.00650628	0.0437797	0.00125392	0.00336029	0	0.00708487	0.00243701	0.000600731
Capnocytophaga sp. oral taxon 864	0	0.000683995	0.000889416	0.00253883	0.0180602	0.000731334	0.000118078	0	3.091e-05	0.000377786	0	4.67617e-05	0.000206747	0	0.000178795	0	0.00105141	0.00892254	0.0025621	0.000486584	0	0.0134853	0.053035	0.00544712	0.00182171	0	0.0011551	0	0.00678044	0.00241316	0.000625529
Neisseria multispecies spp5 2	0	0	0	0	0	0	0	0	0	0	0	0	0	0	0	0	0	3.5548e-05	0.000556979	0	0	0	8.91345e-05	0	0	0.084953	0	0	0.00658728	0	0
Olsenella sp. oral taxon 807	0.00396738	0.0112859	0.000148236	0.000298686	0.0283958	0.00325776	0.00153501	0.0145588	0.0006182	0.00113336	0.000217462	0.00102876	0	0.000499889	0.00148996	0	0.0305962	0.0142903	0.000222792	0	0.016737	0.000208536	0.00169356	0.000151309	0.017747	0	0.000210018	0	0.00641128	0.00436026	0.00458045
Leptotrichia goodfellowii	0.000110205	0.000341997	0.000148236	0	0.0058206	0	0	0.000111136	0	0	0	0	0	0	0.0421956	6.09979e-05	0.00210283	0.0100956	0.000334187	0.000834144	0	0.0034756	0.00588288	0.00121047	0.0135159	0	0.00346529	0	0.00639796	0.00075988	6.47333e-05
Actinobaculum sp. oral taxon 183	0	0	0	0.000149343	0.00658217	0.000332425	0.000118078	5.55679e-05	0.00021637	0	0	0	0	0	0.00846296	0.00030499	0.00294396	0.00920692	0.016041	0	0.00164796	6.9512e-05	0.0241555	0.00922984	0.0101663	0	0.000735062	0	0.00638184	0.000864577	7.67622e-05
Atopobium parvulum	0	0.00136799	0	0.000448029	5.43981e-05	0	0.00200732	0.00327851	9.273e-05	0.00151114	0.000163097	0	0.000551325	0.000610975	0.00822457	0.0371477	0.00105141	0.000426576	0	6.9512e-05	0.000463487	0.000139024	0.00124788	0.0270843	0.000763942	0	0.000210018	0.00063065	0.00590988	0.00043744	0.00103095
Rothia mucilaginosa	0.00275512	0.000683995	0.000592944	0	5.43981e-05	0	0.00484119	0	6.182e-05	0	0.000108731	0	0	0	0.0033971	0.0106746	0.0030491	0.00138637	0.00189373	0.00806339	0.00102997	0.00382316	0.0151529	0.00665759	0.00311453	0.00125392	0.0168014	0	0.00586906	0.00105178	9.77135e-05
TM7 [G-1] sp. oral taxon 346	0.000110205	0.00478796	0.00103765	0.00537634	0.0130555	0.00146267	0.0021254	0.00166704	0.00117458	0.00100743	0.000815483	0.00299275	0.00206747	0.00427683	5.95983e-05	0	0.00983072	0.0267321	0.00200512	0.000139024	0.03574	0.000278048	0	0.000907853	0.000235059	0	0.000105009	0.000420433	0.00584866	0.00260085	0.00308157
Peptostreptococcus stomatis	0.02149	0.0215458	0.000592944	0.00343489	0.000489583	0.00039891	0.0010627	0.00227828	0.0003091	0.00314822	0.00538219	0.00135609	0	0.000277716	0.00673461	0.000182994	0.00383766	0.0096335	0.030968	0	0.0234834	0.000417072	0.000267404	0	0	0	0.000105009	0	0.00581766	0.00366581	0.00463428
Capnocytophaga sp. oral taxon 326	0.000110205	0	0.000148236	0.000149343	0.0119132	0.00013297	0.000236155	0.000111136	0.00024728	0.00151114	0	0.000187047	0.00189518	0.00016663	0	0	0.0370098	0.00764281	0.00133675	0.00194634	0.00164796	0.00451828	0.00525894	0.00559843	0.00793324	0	0	0	0.00560712	0.00181878	0.00032261
Cardiobacterium hominis	0	0.000341997	0	0.000149343	0.00391666	0.00013297	0.000708466	0	0.00052547	0.000251857	0	0	0.000103373	0.00016663	0.00035759	0.000243992	0.00867417	0.013686	0.00612677	0.00180731	0.00288392	0.00305853	0.00499153	0.00499319	0.0250338	0.000470219	0.000210018	0.000210217	0.00557977	0.000683024	0.000148971
TM7 [G-1] sp. oral taxon 869	0	0	0	0	0	0	0.000236155	0	0.00120549	0.000125929	0	9.35235e-05	0	0	0.0119793	0	0.0101461	0.0306424	0.00456723	0	0.00139046	0.00437926	0	0	0.00793324	0	0.000105009	0	0.00547254	0.000180206	3.13503e-05
Parvimonas sp. oral taxon 110	0	0	0.000592944	0	0	0	0.00165309	0.00100022	0	0	0	0	0	0	0.0223494	0.0337929	0.000210283	3.5548e-05	0.00657235	0.00340609	0	6.9512e-05	0	0	0.000293824	0	0	0	0.00513306	0.000280754	0.000142889
Streptococcus anginosus	0.0295349	0.00170999	0.00133412	0.0449522	0.00391666	0.00206103	0.00566773	0.0329518	6.182e-05	0.000503715	0.00146787	0.00346037	0.040798	0.0446567	0	0.000792973	0.000473136	0.00131527	0.00467862	0.000208536	0.0435678	0.000139024	0.00668509	0.000151309	0.00793324	0	0.000105009	0	0.00508077	0.0103476	0.0186137
Streptococcus sp. oral taxon 058	0.00628168	0.000683995	0	0	0.000163194	0	0.0031881	5.55679e-05	0.00037092	0.000251857	0.000108731	0	0	0	0.000536385	0.000121996	0.00157712	0.000213288	0.000222792	0.0214097	0	0.00104268	0.000356538	0.000151309	0.00011753	0.0289969	0.0109209	0.000420433	0.00505132	0.00131663	0.000141631
Prevotella sp. oral taxon 472	0	0	0	0	0.00435185	0	0.000590388	5.55679e-05	0.00015455	0.000377786	0	0	0.000758072	5.55432e-05	0.000238393	0	0.00273368	7.10959e-05	0.00278489	0.00222438	0	0.0564438	8.91345e-05	0.000605235	0.000411353	0	0	0	0.0050463	0.000731857	6.98425e-05
Peptostreptococcaceae [XI][G-7] [Eubacterium] yurii subsp. yurii & margaretiae	0.00694291	0.00170999	0.00296472	0	0.00674536	6.64849e-05	0.00141693	0.000333407	0.00068002	0.000881501	5.43656e-05	0.00210428	6.89156e-05	0	0.000655581	0	0.0064662	0.0139348	0.0301883	0.00375365	0.00324441	0.00152926	0.00106961	0	0.000293824	0	0.000105009	0	0.00471082	0.00235915	0.000727951
Dialister invisus	0.000110205	0.00136799	0	0.000448029	0.00119676	0.00013297	0.000236155	0.00572349	0.00077275	0.000125929	0	0	0	0.000111086	0.00554264	0.0257411	0.00110398	0.00295048	0.00155954	0	0.0144196	0	0.00106961	0.000151309	0.00658165	0.00015674	0	0	0.00455975	0.000289483	0.00112993
Scardovia wiggsiae	0	0	0	0	5.43981e-05	0	0	0.00261169	6.182e-05	0	0	0	0	0	5.95983e-05	0.0442235	0.000210283	0.000710959	0	0	0.00164796	0	0.00623942	0.00408534	0.00146912	0	0.000105009	0	0.00451932	1.45273e-05	0.000373099
Actinomyces sp. oral taxon 175	0.00110205	0.000341997	0.0183813	0	0.00157754	0	0.0021254	0	0.00200915	0.000377786	0	0	0.000930361	0.000333259	0.00196674	0.00921069	0.00788561	0.000639863	0.0116966	0.0022939	0.000978474	0.000278048	0.00436759	0.00211832	0.0128695	0.00125392	0.000315027	0	0.00429802	0.00326572	0.000150435
Tannerella sp. oral taxon 286	0.00022041	0.00341997	0.000889416	0.000597372	0.0267095	0.000199455	0.000118078	0.00844632	0	0.00188893	0	0	0.000172289	0.00016663	0.000595983	0.0029279	0.00467879	0.013686	0.000111396	0.00507438	0.0203934	0.00152926	0.000713076	0.00242094	0.00129282	0.000470219	0.000105009	0	0.00415378	0.00351371	0.00210267
Fusobacterium multispecies spp17 2	0	0	0	0	0	0	0.000118078	0	0	0	0	0	0	0	0	0	0	0.000959795	0	0.00034756	0	0.000486584	0	0.00877591	0.0421343	0	0	0	0.00405417	1.47597e-05	0
Johnsonella ignava	0.00022041	0	0	0	0.0249687	6.64849e-05	0.00141693	0	0.00145277	0.00138522	0.000108731	9.35235e-05	0.000137831	0	0	0	0.0131952	0.0163521	0.0129219	0.000625608	0.0035534	0.00305853	0.000267404	0.000302618	0	0	0.000420036	0.000210217	0.00389976	0.00356445	0.000220746
Porphyromonas catoniae	0.00540004	0.00752394	0.00326119	0.000149343	0.0222488	0.000465395	0.000236155	0.000222272	0	0.00415565	5.43656e-05	0.000187047	0.000413494	0.00366585	0.000595983	0	0.000420566	0.00284384	0.00412164	0.0022939	0.000102997	0.0185597	0.000802211	0.0154335	0.00188047	0.000626959	0.00189016	0.000420433	0.00381323	0.00400431	0.0023385
Fusobacterium multispecies spp18 3	0	0	0	0	0	0	0	0	0	0	0	0	0.000103373	0	0	0	0	0.000106644	0	0	0	0	0	0.000302618	0.0466005	0	0	0.000210217	0.00361613	3.91987e-05	0
Kingella oralis	0	0	0.000592944	0	0.00217592	0	0.000118078	0	0	0	0	0	0	0	0.00035759	0.00237892	0.000578278	0.00017774	0.00690654	0.00368414	0.000875476	0.00945364	0.0113201	0.00665759	0.000822707	0.00031348	0.00294025	0	0.00357434	0.000360868	0
Oribacterium sp. oral taxon 078	0	0	0.000148236	0.00164277	0.000163194	0	0.000118078	0.00522338	9.273e-05	0	0	4.67617e-05	0.000585783	0.00122195	0.00387389	6.09979e-05	0.0039428	0.00821158	0	0.00034756	0.00592234	0.000208536	0.0168464	0.0034801	0.00246812	0	0.000210018	0	0.00350557	0.000138503	0.00116212
Streptococcus sp. oral taxon 064	0.00517963	0.00102599	0	0.000298686	0.00157754	0	0.00330618	5.55679e-05	6.182e-05	0.000251857	0.000380559	0	0	0	0.00256273	0.00195193	0.000998843	0.000106644	0.00490141	0.0141805	0.000514986	0.00152926	0.00329798	0.00529581	0.00223306	0.00438871	0.00346529	0	0.00349439	0.00131322	0.000233158
Actinomyces sp. oral taxon 169	0.00022041	0	0.000148236	0	0.000326389	0	0.000236155	0.00250056	0.00179278	0	0	0	6.89156e-05	0	5.95983e-05	0.027998	0.00289139	0.000710959	0.00724073	0.00069512	0.00164796	0.000278048	0.000445673	0.00196701	0.000352589	0	0.00105009	0.000210217	0.00348748	0.000375388	0.000357222
Treponema socranskii	0.00286533	0.00752394	0.00103765	0.0561529	0.0186585	0.0295858	0.00177117	0.0312292	0.00058729	0.00742979	0.000434924	0.014122	0.00813204	0.0339924	0.00071518	0	0.022658	0.00543884	0.000891166	0	0.00968174	0.000834144	0.00124788	0.000151309	0.00170418	0	0.000420036	0	0.0033648	0.00418587	0.0257194
Eikenella corrodens	0.0044082	0.00649795	0.00074118	0.000149343	0.00114236	0	0	0.000111136	0.00012364	0	0	0.000327332	0.000551325	0.000111086	0.0131712	0	0.00399537	0.00280829	0.00211652	0.00264146	0.000308992	0.00472682	0.00534807	0.00196701	0.00270318	0.00219436	0.00094508	0.000210217	0.00330203	0.000897115	0.00102812
Neisseria oralis	0	0	0	0	0	0	0	0	0	0.000125929	0	0	0	0	5.95983e-05	0	0	0.0352991	0	0.00034756	0.00036049	0.000139024	0.00481326	0.000151309	0.00129282	0	0.000210018	0	0.00328256	0	1.79898e-05
Leptotrichia hofstadii	0	0	0	0	5.43981e-05	0	0	0	0	0	0	0	0	0	0	0	5.25707e-05	0.00017774	0.000334187	0.00104268	0.0036049	6.9512e-05	8.91345e-05	0.00136178	0.000176294	0	0.0343379	0	0.00317282	6.79976e-06	0
Peptostreptococcaceae [XI][G-9] [Eubacterium] brachy	0	0	0	0.000597372	0.0206713	0.00119673	0.00283386	0.000222272	0.00392557	0.00226672	0.000869849	0.00163666	0.0075118	0.0149411	0.00965493	0.00115896	0.0144044	0.00817603	0.00501281	0.000556096	0	6.9512e-05	0	0	5.87648e-05	0.00015674	0.00168014	0	0.00314834	0.00447654	0.00298012
Corynebacterium durum	0.000110205	0.000341997	0.000148236	0	0.000217592	0	0.00129885	0	0.00012364	0	0	0	3.44578e-05	0.00016663	0.0206806	0.000548981	0.00452108	0.000142192	0.00668375	0.00208536	0.000669482	0.000834144	0.000802211	0.000302618	0.00105777	0.00141066	0.000315027	0	0.00308107	0.000241623	7.2661e-05
Leptotrichia hongkongensis	0	0	0	0	0.000108796	0	0	0	0	0	0	0	0	0	0	0.00207393	0.00220797	0	0.016041	0.00410121	0	0.00194634	8.91345e-05	0.00121047	0.00235059	0.000470219	0.00861073	0	0.00300781	1.35995e-05	0
Bergeyella sp. oral taxon 322	0.0022041	0.00136799	0.000148236	0	0.000163194	0	0	0	0	0	0	0	0	0	0.000536385	0.000914969	0.000420566	0	0.00311908	0.00125122	0	0.00312804	0.000802211	0.00196701	0.0111653	0.00924765	0.00504043	0	0.00289176	0.000314441	0.000195427
Streptococcus tigurinus	0.0591801	0.0413817	0	0.000448029	0.00103356	0.00013297	0.0186563	0.00789064	9.273e-05	0.00188893	5.43656e-05	0.00028057	0.00113711	0.00116641	0.000655581	0.000121996	0.00346967	0.000142192	0.000222792	0.00208536	0.00267793	0.0141805	0.000267404	0.0125586	0	0.00031348	0.000105009	0	0.00283081	0.0100193	0.00759846
Leptotrichia sp. oral taxon 225	0.000771435	0.000341997	0	0	0.00212153	0	0	0	0	0	0	0	0	0	0.000178795	6.09979e-05	0.00189255	0.00319932	0.00824329	0.0116085	0.00102997	0.00625608	0.000713076	0.000605235	0.000587648	0.00031348	0.00168014	0	0.00279762	0.00036162	4.88568e-05
Neisseria sicca	0.00617148	0.00170999	0	0	0	0	0	0	0	0	0	0	0	0	0	0.000670977	0	0.0194092	0	0.00132073	0	0.00298902	0	0.00499319	0	0.00266458	0.00430537	0	0.00279639	0.000771435	0.000244284
Leptotrichia trevisanii	0	0	0	0	0.00495023	0	0.000118078	0	0	0	0	0	0	0	0	0	0.000473136	0.00135082	0	0.000208536	0.000720981	0.0262755	0.000267404	0.000756544	0.0051713	0	0.000105009	0	0.00271764	0.000633538	0
Streptococcus australis	0.00264492	0.000341997	0.000148236	0	0	0	0.000472311	0	0	0.000125929	0	0	0	0	0.000655581	0.00128096	0.000210283	0	0.000222792	0.00424023	0.000875476	0.00111219	0.00436759	0.00105916	0.00370218	0.0103448	0.0047254	0	0.00252282	0.000408183	6.68466e-05
TM7 [G-1] sp. oral taxon 952	0	0.00136799	0.00133412	0	0.000163194	0	0.00236155	0.000388975	0.00012364	0.00125929	0	0	0.00978602	0.0221617	0.012754	0	0.000788561	7.10959e-05	0.00434444	0	0.0125142	0.0017378	0	0.000151309	0	0.00015674	0	0	0.0025014	0.00172107	0.00359686
Parvimonas micra	0.00407758	0.00102599	0	0.0131422	0.0220856	0.00026594	0.00129885	0.00572349	0	0.00214079	0.00538219	0.000327332	0.0137831	0.0104977	0.0115025	0	0.00546735	0.00572322	0.00657235	6.9512e-05	0.00164796	0	0	0	0.000646412	0.00015674	0.000210018	0	0.00246123	0.00582842	0.00473191
Leptotrichia buccalis	0	0	0	0	0.00103356	6.64849e-05	0	5.55679e-05	0	0	0	0	0	0	5.95983e-05	0	0.000420566	0.000746507	0	0.000903656	0.0167885	0.00854998	8.91345e-05	0.00378272	0	0.00015674	0.000105009	0	0.00243096	0.000129195	1.74361e-05
Cardiobacterium valvarum	0	0	0.000592944	0.000149343	0.00244791	6.64849e-05	0.000118078	0	0.00012364	0.000503715	0	0	6.89156e-05	0	0	0	0.00757018	0.00188404	0.00590398	0.00215487	0.00169945	0.00201585	0.00276317	0.0034801	0.00411353	0	0	0.000210217	0.00242963	0.000445213	0.000102792
Neisseria flavescens|subflava	0	0.00478796	0	0	0.000108796	0	0	0	0	0	0	0	0	0	0.000595983	0.00774674	0.000105141	0.000106644	0	0.00069512	5.14986e-05	0.0145975	0.000178269	0.000453926	0.00011753	0.00188088	0.00493542	0	0.00242036	1.35995e-05	0.000683995
Actinomyces johnsonii	0	0	0	0	0.000924767	0	0.000354233	0	0.0009273	0.000503715	0	0	0	0	0.000119197	0	0.000105141	0.000248836	0.0164866	0	0.00540735	0.00069512	0.00133702	0.00181571	0.00387847	0.00015674	0.000630054	0	0.0023754	0.000275788	7.19593e-05
Capnocytophaga gingivalis	0.00088164	0.00273598	0.000889416	0	0.00337268	0.00039891	0	0	0	0.000881501	0	0	6.89156e-05	0.000277716	0.00113237	0	0.00367995	0.000675411	0.00100256	0.00180731	0	0.00604755	0.000356538	0.00287487	0.00904977	0.0031348	0.000630054	0.000210217	0.00233778	0.000677859	0.000613444
Neisseria mucosa	0	0.000341997	0	0	0	0	0	0	0	0	0	0	0	0	0.000774778	0.000670977	0.00115656	0.000391028	0	0.00145975	0	0.0238426	0.000267404	0.000756544	0	0.00015674	0.000630054	0	0.00231588	0	4.88568e-05
Leptotrichia sp. oral taxon 212	0.00143266	0.0177839	0.000296472	0	0.00027199	0	0	0	9.273e-05	0	5.43656e-05	0	0	0	0.000238393	6.09979e-05	0.000157712	0.00110199	0.00100256	0.0022939	0	0.0180036	0.00187182	0.000756544	0.000999001	0	0.00336029	0	0.00229591	0.000268528	0.00254055
Lachnoanaerobaculum umeaense	0.00198369	0	0.00355766	0.000149343	0.000108796	0	0	5.55679e-05	3.091e-05	0.000125929	0	0	0.000103373	0.000111086	0.000297992	0.00731975	0.000841131	0.000497672	0.000445583	0.008689	0.00308992	0.00312804	0.00124788	0.00287487	0.000587648	0.000470219	0.000210018	0	0.00228459	0.000723054	6.31323e-05
Selenomonas sputigena	0.000330615	0.0112859	0.000148236	0.00119474	0.0028287	0.00119673	0.000354233	0.00161147	0.00012364	0.000629644	0.000108731	4.67617e-05	3.44578e-05	0.000499889	0.00071518	0	0.000841131	0.00188404	0.00222792	0	0.0195695	0	0.000267404	0.00181571	0.00129282	0	0.000210018	0	0.00221721	0.000491077	0.00235216
Actinomyces sp. oral taxon 180	0.00771435	0.0153899	0.000296472	0.000298686	0.000326389	6.64849e-05	0.00342425	0.00361191	0.00089639	0.000125929	0	4.67617e-05	0.00103373	0.000777605	0.000536385	0.0129926	0.00236568	0.00163521	0.000891166	0.00069512	0.00252343	6.9512e-05	0.00240663	0.00317749	0	0.00031348	0.000315027	0	0.00214782	0.00171145	0.00290247
Tannerella forsythia	0.00418779	0.00581395	0.000592944	0.0324074	0.0085405	0.0628283	0.00177117	0	0.00225643	0.00994837	0.00407742	0.0235679	0.0275318	0.0522106	0	0	0.0198192	0.000462124	0.00401025	0	0	0	0	0.000151309	0	0	0.00346529	0	0.00214678	0.00611975	0.0266824
Leptotrichia sp. oral taxon 498	0	0.00170999	0	0	0	0	0	0	0	0	0	0	3.44578e-05	0	0.000119197	0	0.000420566	0.00529665	0	0	0.018694	6.9512e-05	0.00187182	0.00121047	0.00011753	0	0	0	0.00213844	4.30723e-06	0.000244284
Actinomyces oris	0.00022041	0	0.00281648	0	0.000217592	6.64849e-05	0.00129885	0	0.00015455	0.000377786	0	0	0.00282554	0.00516552	0	0.0140905	0.00415309	3.5548e-05	0.00122535	0.000278048	0.000154496	0.000486584	0.000802211	0.00105916	0.003996	0.000940439	0.000105009	0	0.00210204	0.000941679	0.000801399
Capnocytophaga granulosa	0.00022041	0.00239398	0.00074118	0.000298686	0	0.000598364	0.000590388	0.000166704	0	0.00642236	0	0	0	0.000222173	0.000119197	0	0.00110398	0.000248836	0	0.000278048	0	0.0155012	0	0.00438796	5.87648e-05	0.000940439	0.00325528	0	0.00199182	0.000193997	0.00144318
Neisseria elongata	0	0.0126539	0	0	0	6.64849e-05	0	0	0	0.000125929	0	0	0	0	0	0.000121996	0.00273368	0.000568768	0.00768631	0	0	0.000625608	0	0	0.0135159	0.000626959	0	0	0.00199071	0	0.00183519
Capnocytophaga sp. oral taxon 336	0	0	0.000889416	0.000298686	0.00233912	0.00026594	0	0	0	0	0	0.000187047	0	0	0	0	0.00483651	0.0195514	0	0	0.000154496	6.9512e-05	0.000267404	0.000453926	0	0	0.000210018	0	0.00196487	0.000403567	0.000107382
Porphyromonas endodontalis	0.00484902	0.0393297	0	0.0186679	0.0212697	0.0396915	0.0031881	0	0.00126731	0.0154892	0.00288137	0.0179097	0.0719824	0.0327705	0	0	0.0200294	0.002595	0.0025621	0	0	6.9512e-05	8.91345e-05	0	5.87648e-05	0	0	0	0.00195415	0.0131797	0.0234084
Leptotrichia sp. oral taxon 223	0	0	0	0	0.000380787	0	0	0.000111136	0	0	0	9.35235e-05	0	0	0.00148996	0	0.00410052	0.00124418	0.000222792	0	0.0151921	0.000208536	0.00205009	0	0.000705177	0	0	0	0.00193949	4.75983e-05	2.9237e-05
Actinobaculum sp. oral taxon 848 nov 96.531%	0	0	0	0	0	0	0.000118078	0	0	0.000377786	0	4.67617e-05	0	0	5.95983e-05	0	0	0.00529665	0	0	0	0	0.000713076	0	0.0186284	0	0	0	0.00189983	1.47597e-05	6.06497e-05
Leptotrichia sp. oral taxon 219	0	0	0	0	0	0.000332425	0	0	9.273e-05	0.000125929	0	0	0	0	0.000178795	0.000182994	5.25707e-05	0.00316377	0.000111396	0	0	0.00590852	0.000178269	0.00151309	0.0121055	0.00015674	0.000210018	0	0.00182782	1.15912e-05	6.54791e-05
Streptococcus infantis	0.00022041	0.000341997	0.000148236	0.000149343	0	0	0.00188924	0	3.091e-05	0.000377786	0	0	0	0	0.00870135	0.00268391	0.00152455	3.5548e-05	0	0.000417072	0.00036049	0.0011817	0.00303057	0.00211832	0.001998	0.0015674	0	0	0.00181684	0.0002861	0.000124161
Lachnoanaerobaculum saburreum	0	0.000341997	0.00326119	0	0.00429745	0.00013297	0	0	0	0	0	0	0	0	0	0	0.00247082	0.0088159	0	0.0017378	0.00710681	0.000139024	0.00124788	0.000605235	0.000352589	0	0.000105009	0	0.00173701	0.00094483	6.78524e-05
SR1 [G-1] sp. oral taxon 345	0	0.000683995	0	0.0010454	0.000108796	0	0.000236155	0.000166704	0.00024728	0.000755572	0	0.000748188	3.44578e-05	0.000111086	0.000774778	0	0.000367995	0	0.0194943	6.9512e-05	0.000823978	6.9512e-05	0	0	0.00011753	0	0	0	0.00167058	7.83362e-05	0.000501564
Cryptobacterium curtum	0	0	0	0	0	0	0	0.0141142	0	0	0	0	3.44578e-05	5.55432e-05	0.00852256	0.00524582	0.000157712	7.10959e-05	0	0	0.0036049	0	8.91345e-05	0.00211832	0.00164541	0	0	0	0.00165038	4.30723e-06	0.00202426
Aggregatibacter segnis	0.00738373	0.00889193	0	0	0.000217592	0	0.000944622	0	0	0.000125929	0	0	0	0	0	0	0.000367995	0	0.000556979	0.000208536	5.14986e-05	0.0162658	0.000267404	0.00257225	0	0	0.000105009	0	0.00156888	0.00106824	0.00128827
Filifactor alocis	0.000330615	0	0	0.000298686	0.0086493	0.00718037	0.000944622	0	0.00068002	0.000125929	0.00195716	0.00116904	0.000103373	0.000610975	0	0	0	0.000639863	0.0169322	0	0	6.9512e-05	0	0	0	0	0.00262522	0	0.00155898	0.00158314	0.00134072
Streptococcus intermedius	0	0	0.00148236	0	0.000326389	0	0	5.55679e-05	0	0.000503715	0.000326193	0	0	0	0.00184755	0.00439185	5.25707e-05	0.00298603	0.000222792	0.00166829	0	0.000417072	0.00499153	0.00211832	0.000999001	0	0.000105009	0	0.00152308	0.000266868	7.98975e-05
Tannerella sp. oral taxon 808	0	0	0.000592944	0.00119474	0.00418865	0.00039891	0	0.000833519	0.00027819	0.000125929	5.43656e-05	0.000514379	3.44578e-05	0.000610975	0.00226474	0	0.00257596	0.00398137	0.000556979	0.000139024	0.00566485	6.9512e-05	8.91345e-05	0.000151309	0.00411353	0	0.000105009	0	0.00151626	0.000643576	0.000525494
Prevotella denticola	0.00022041	0	0	0.000149343	0	0	0	0.0121694	0	0.000125929	0	4.67617e-05	0.000103373	0.000610975	0.00667501	0	0.000157712	0	0	0	0.0111752	0	0.000802211	0	0.000646412	0.00015674	0	0	0.00150871	4.04729e-05	0.00187177
Capnocytophaga sp. oral taxon 338	0.000110205	0	0	0	0.00810531	6.64849e-05	0	0.00100022	0	0.000251857	0	0.000467617	0.000103373	5.55432e-05	0.00035759	0	0.000367995	0.00447904	0	0.000139024	0.000566485	0.000903656	0.00820037	0.00136178	0.00240936	0	0.000105009	0	0.0014531	0.00103986	0.000263104
Actinomyces sp. oral taxon 525	0	0	0	0.0020908	0.00647337	0.000332425	0	0	3.091e-05	0.000629644	0.000380559	9.35235e-05	0.000723614	0.000722062	5.95983e-05	0.000792973	0.00567764	0.00195514	0	0	0.0073643	0.000208536	0.00124788	0	0.00146912	0	0	0	0.00144425	0.000951057	0.000552636
Prevotella maculosa	0.000110205	0.00170999	0	0.00149343	0.00108796	0.000199455	0.000118078	0.00233385	9.273e-05	0.000251857	0	0.000140285	0.000516867	0.000555432	0.000178795	0	0.0034171	0.000568768	0	0	0.0125142	0.000625608	0.000534807	0	0.000587648	0	0	0	0.00141745	0.00024073	0.0009549
Bacteroidetes [G-5] sp. oral taxon 511	0.0023143	0.00239398	0	0.00806452	0.000707175	0.000199455	0.00224348	0	0.00108185	0.00226672	5.43656e-05	0.000748188	0.0101306	0.0407132	0	0	0.00783304	0.00035548	0	0	0.00988773	6.9512e-05	0	0	0	0.00015674	0.000105009	0.000210217	0.00141596	0.00209275	0.00776943
Fretibacterium fastidiosum	0.000110205	0	0.00222354	0.0114994	0.00516782	0.0133635	0.000944622	0	0.00173096	0.00113336	0.000380559	0.00495675	0.00127494	0.00722062	0.000178795	0	0.0107244	0.00191959	0.00367606	0	0.000514986	0	0	0.000151309	0	0	0.000315027	0	0.00134463	0.00147908	0.00545337
Streptococcus parasanguinis II	0.000551025	0.00102599	0.000148236	0	0.000108796	0	0.000472311	0	3.091e-05	0	0	0	0	0	0.000417188	0.00384287	0.00210283	0.000391028	0.000111396	0	0.000154496	0.00034756	0.00294144	0.00620366	0.000235059	0.00031348	0.000105009	0	0.00132046	0.00016391	0.00014657
Granulicatella elegans	0.00143266	0.000683995	0.000148236	0	0.00108796	0.00053188	0.000236155	0	0	0	0	0	0	5.55432e-05	0.00166875	0.00146395	0	0	0.000334187	0.00180731	0	0.0022939	0	0.00287487	0	0.00250784	0.00420036	0	0.00131932	0.000363127	0.000181631
TM7 [G-6] sp. oral taxon 870	0.0126736	0.0184679	0	0	0.000217592	0	0.000118078	0.000722383	3.091e-05	0	0	0	0.000344578	0.000888691	0.00977412	0	5.25707e-05	0	0.000111396	0	0	0	0.00169356	0.000453926	0	0.00470219	0.000315027	0	0.0013156	0.00167309	0.00286842
Aggregatibacter sp. oral taxon 898	0	0	0	0	0	0	0	0	0	0.000125929	0	0	0	0	0	0	0.000841131	0	0.00122535	0.00180731	0.000154496	0.000556096	0.000178269	0	0.0118705	0.00031348	0.000105009	0.000210217	0.00131166	2.62771e-05	1.79898e-05
Prevotella sp. oral taxon 317	0.000330615	0.00102599	0	0	0.00299189	6.64849e-05	0.000708466	0.000722383	3.091e-05	0.000251857	0	0	0.000103373	0.000388802	5.95983e-05	0	0.00667648	0.00554548	0.000445583	6.9512e-05	0.000154496	0.00340609	0.000178269	0.000151309	0	0	0	0	0.0012836	0.000520657	0.000350788
Capnocytophaga sp. oral taxon 412	0	0.000341997	0.000889416	0.000149343	0.00168634	6.64849e-05	0.000118078	0.000555679	0	0.000629644	0	9.35235e-05	0.000103373	0	5.95983e-05	6.09979e-05	0.000473136	0.000106644	0.00556979	0	0.00252343	6.9512e-05	0	0.00499319	0.00246812	0	0.000105009	0.000210217	0.0012638	0.000375928	0.000262382
Shuttleworthia satelles	0	0	0	0	5.43981e-05	0	0	0.00266726	3.091e-05	0	0	0	0	0	0.006973	0	0.000578278	0.000817603	0.000111396	0	0.00468637	0	0.000267404	0.00242094	0.000528883	0	0	0	0.0012603	1.06635e-05	0.000381037
Aggregatibacter aphrophilus	0	0	0.000148236	0	0	0	0.000118078	0	0	0	0	0	0.000137831	0	0	0.000914969	0.000105141	0.000142192	0	0.0017378	0	0.00896705	0.000445673	0	0.003996	0	0	0	0.00125453	5.05181e-05	0
Leptotrichia sp. oral taxon 392	0.0022041	0.00136799	0	0	0	0	0	0	0	0.000251857	0	0	0	0	5.95983e-05	0.000182994	0	0.000639863	0.000111396	0.000486584	0	0.0125122	0.000356538	0.00136178	0.00011753	0	0	0	0.00121757	0.000275512	0.000231407
TM7 [G-1] sp. oral taxon 347	0	0	0	0	0.00027199	0	0	0	0.00027819	0	0	0	3.44578e-05	0.00016663	0.000238393	0.0112236	0.000578278	0	0.000111396	0.000278048	5.14986e-05	0	0	0.000756544	0.000235059	0.000470219	0.00157513	0	0.00119371	7.30798e-05	2.38042e-05
Haemophilus haemolyticus	0.000110205	0.000341997	0	0	0.000163194	0	0	0	0	0	0	0	0	0	0.00035759	6.09979e-05	0	0	0.00100256	0	0	0.00111219	0.00187182	0.000151309	0	0.000626959	0.0102909	0	0.00119033	3.41749e-05	4.88568e-05
Actinomyces georgiae	0.00066123	0.00102599	0.000148236	0.000149343	0.00620138	0.000864304	0.000590388	0.00327851	0.00012364	0.000503715	0	0	0.000103373	0	0.00250313	0.00274491	0.00110398	0.0026661	0.00133675	0	0.00417139	6.9512e-05	8.91345e-05	0.000453926	0	0	0.000315027	0	0.00118876	0.000978531	0.000831694
Alloprevotella sp. oral taxon 473	0.00044082	0.000683995	0	0	0	0	0.000118078	5.55679e-05	0	0	0	0	0	0	0.00160915	0	0.000157712	0	0.000222792	0	0	0.00354511	0	0	0	0.00924765	0.000630054	0	0.00118557	6.98622e-05	0.000105652
Neisseria flava	0.00363676	0.00273598	0.000296472	0	0	0	0	0	0	0	0	0	0	0	0.00512545	0	0	0.000142192	0	0.00201585	5.14986e-05	0.000764632	0.000713076	0.000453926	0	0.00141066	0.00451538	0	0.00116867	0.000491655	0.000390854
Leptotrichia wadei	0.000330615	0.00341997	0.000148236	0	0	0	0	0	0	0	0	0	0	0	0.000119197	0	0.00247082	0.0043724	0	0	0.00324441	0.000208536	0.00124788	0.00317749	5.87648e-05	0	0	0	0.00114612	5.98564e-05	0.000488568
Pseudomonas pseudoalcaligenes	0	0.000341997	0.000148236	0	0.000326389	0	0	0	3.091e-05	0	0	0	3.44578e-05	0	0.00208594	0.00121996	0.000210283	0.00255945	0.00111396	0.00034756	0.00133896	6.9512e-05	0.00178269	0.00136178	0.0011753	0.00015674	0.00147012	0	0.00114556	6.7499e-05	4.88568e-05
Actinomyces odontolyticus	0.00209389	0.00307798	0.000444708	0.000448029	5.43981e-05	0	0.000944622	0.000111136	0.00012364	0.000755572	0	0	0.000241205	0.00116641	0.00274152	0.000609979	0.000683419	0.00149301	0.000334187	0.0022939	0	0.00271097	0.00098048	0.000302618	0	0.00188088	0.000630054	0	0.00112777	0.000487808	0.00079416
Campylobacter showae	0	0.00102599	0.000444708	0	5.43981e-05	0.00013297	0	0	0	0	0	0	0	5.55432e-05	0.000119197	0	0.00162969	0.000497672	0.00211652	0.00194634	0.000875476	0.00667315	0.000178269	0.000151309	0.00011753	0.00031348	0	0	0.00112451	6.23883e-05	0.000173501
Leptotrichia sp. oral taxon 417	0	0.000341997	0	0	0	0	0	0	0	0.000125929	0	0	0	5.55432e-05	0	6.09979e-05	0.000105141	7.10959e-05	0.000111396	6.9512e-05	0.00870327	0.000486584	0.000267404	0.00469057	0	0	0	0	0.00112046	0	7.47813e-05
Capnocytophaga sp. oral taxon 335	0	0	0	0	0.00168634	0.000199455	0	0.000444543	0	0	0	0	0	0	0	0	0.00504679	0.000284384	0.000111396	0	0	0.000208536	0	0.00332879	0.00540636	0	0	0	0.00110664	0.000210793	9.19997e-05
Leptotrichia sp. oral taxon 215	0.00628168	0.00239398	0.000444708	0	0	0	0	0	0	0	0	0	0	0	0.000893975	0.00103696	0.00073599	0	0.000445583	0.0011817	0.000102997	0.00166829	8.91345e-05	0.00635497	0	0.00141066	0.000420036	0	0.0011031	0.000840799	0.000341997
Rothia dentocariosa	0	0	0	0	0	6.64849e-05	0.000472311	0	3.091e-05	0	0	0	0.000103373	0	0.00119197	0.00420886	0.000157712	0.000106644	0.000891166	0	0	0.000625608	0.00329798	0	0.000999001	0.00188088	0.000840071	0	0.0010923	7.58243e-05	9.49785e-06
Streptococcus constellatus	0.00187348	0	0	0.00642174	0	0.00013297	0.00141693	0	0.00058729	0.00277043	0.000598021	9.35235e-05	0.000826987	0.00216619	0	0	0	0.00351925	0.00100256	6.9512e-05	0.00545885	0	0	0	0.00405477	0	0	0.000210217	0.001085	0.000689116	0.00165498
Ruminococcaceae [G-1] sp. oral taxon 075	0.00121225	0.0198358	0.000148236	0.000448029	0.0145787	0.00199455	0.000354233	0.00166704	6.182e-05	0.001763	0	0.00144961	0	0	0.00137076	0	0.000367995	0.00447904	0.000445583	0.00034756	0.0037594	0.000625608	0	0.000756544	0	0	0.00147012	0	0.00104789	0.0020444	0.00387972
Actinomyces dentalis	0.00132246	0.00478796	0	0.000298686	0.00984605	6.64849e-05	0.000472311	0.0101689	0.00012364	0.000251857	0	0	0.000206747	0	5.95983e-05	0	0.00289139	0.000888699	0.000111396	0	0.00839427	0.00069512	8.91345e-05	0.000151309	0.00011753	0	0	0	0.00103065	0.0014964	0.00222485
Actinomyces massiliensis	0	0	0	0	0.000979166	0	0	0	0.00027819	0	0	0	6.89156e-05	0	0.00733059	0.000487983	5.25707e-05	0.000497672	0.00289629	0	0.000463487	0.000139024	0.000356538	0.000151309	0.000822707	0	0.000105009	0	0.00102332	0.000165784	0
Solobacterium moorei	0.000110205	0.00444596	0.000148236	0.000896057	0.000598379	0	0.000236155	0.00383419	9.273e-05	0.000503715	0.00048929	0.000187047	6.89156e-05	0.000999778	0.00107277	6.09979e-05	0.000157712	0.000995343	0.000334187	0	0.00926975	0	8.91345e-05	0	0.00111653	0	0	0	0.00100742	0.000217989	0.00155239
Porphyromonas sp. oral taxon 278	0.00088164	0.00239398	0	0	0	0	0	0	0	0.000125929	0	0	0	0	0	0	0	0.00017774	0	0	0	0.0111914	8.91345e-05	0.00121047	0	0	0.000420036	0	0.00100683	0.000110205	0.000359987
Actinomyces sp. oral taxon 171	0.000110205	0.000683995	0.00103765	0	0	0	0	0.013503	6.182e-05	0	0	0	0	0	0.000238393	0.00128096	0	7.10959e-05	0.000111396	0.000208536	0.000669482	0	0	0.00998638	5.87648e-05	0.00015674	0	0	0.000983211	0.00015121	0.00202671
Streptococcus mutans	0	0.000683995	0	0	0.01175	0.00013297	0	0.000222272	0	0.000125929	5.43656e-05	0	0	0	0.000655581	0.00115896	0.000683419	0	0	0	0.00108147	0	0	0.00907853	0	0	0.000105009	0	0.000981767	0.00147554	0.000166452
TM7 [G-3] sp. oral taxon 351	0	0.00102599	0.000148236	0	5.43981e-05	0	0	0.000944654	0.00021637	0	0	0.00201076	0	0.000277716	0.00071518	0.000609979	0.000105141	0.0017063	0	6.9512e-05	0.00942425	0	0	0	0.00011753	0	0	0	0.000980607	5.23755e-05	0.000608445
Mogibacterium diversum	0.00022041	0.00239398	0	0.00343489	0.000489583	6.64849e-05	0	0.0029451	9.273e-05	0.000251857	0.00048929	4.67617e-05	0.000620241	0.00111086	0.00607903	0.000792973	0.00105141	0.000604316	0	6.9512e-05	0.00293542	0	0.000356538	0	0.000528883	0	0	0	0.000955237	0.000239032	0.00146428
Leptotrichia shahii	0	0.00102599	0	0	0.00027199	0	0	0	0	0.000251857	0	0	0	0	0	0	5.25707e-05	0.00472788	0	6.9512e-05	0.00200845	0.00340609	0	0.00181571	0	0	0	0	0.000929246	3.39988e-05	0.00018255
Streptococcus oralis	0.00793476	0.00273598	0	0	0.000598379	0.00013297	0.000354233	0.000166704	0	0.000125929	0	0	0.000103373	0	0	0.00347688	0.000157712	0.000604316	0	0	0	6.9512e-05	0.000445673	0.00423665	0.000235059	0.00125392	0.00157513	0.00105108	0.000927296	0.00125523	0.000451654
Streptococcus multispecies spp16 2	0	0	0.000444708	0	0.000108796	0	0.000118078	0	6.182e-05	0.000125929	5.43656e-05	0	0	0	5.95983e-05	0.0058558	0.000420566	0.000142192	0	0.00034756	0	0	0.000356538	0.00438796	0.000176294	0.00015674	0	0	0.000915634	9.84709e-05	1.79898e-05
Veillonellaceae [G-1] sp. oral taxon 132	0	0.00136799	0	0	0.00163194	0.00013297	0.000236155	0.00944654	0.00037092	0.000629644	0	0.000140285	0.000344578	0.00211064	0.000238393	0	0	0.000817603	0	0	0.0107117	0	8.91345e-05	0	0	0	0	0	0.000912065	0.000322949	0.00197544
Actinomyces sp. oral taxon 170	0.00022041	0.00102599	0.000444708	0.000149343	0.000108796	6.64849e-05	0.000472311	0.00316737	0.00012364	0	0	0	0.000413494	5.55432e-05	0.00178795	6.09979e-05	0.000525707	7.10959e-05	0.00245071	0.00305853	0.000823978	6.9512e-05	0.00160442	0	0.000235059	0.000626959	0.000420036	0	0.000902689	0.00022292	0.000637819
Prevotella oulorum	0.000110205	0.00307798	0.000148236	0.000746714	0.000652777	0.00026594	0	0.00300067	0	0.000503715	0	0	0.000103373	0.000222173	0.000536385	0.000487983	5.25707e-05	0.000568768	0.000334187	0	0.00793079	6.9512e-05	0.000178269	0.000605235	0.000822707	0	0	0	0.000891262	0.000126824	0.00111674
Lachnospiraceae [G-3] sp. oral taxon 100	0.000110205	0.00136799	0.000296472	0.000149343	0.000870369	0.000199455	0.000236155	0.000222272	0.00015455	0.000629644	0	4.67617e-05	0.000103373	0.00016663	0.000297992	6.09979e-05	0.000841131	0.000568768	0.00167094	0.00257194	0.00128747	0.00271097	0.000534807	0.000605235	0.000352589	0	0	0	0.000884833	0.000221391	0.000397442
Kingella denitrificans	0	0	0.000148236	0	0	0	0	0	0	0	0	0	3.44578e-05	5.55432e-05	0	0	0	7.10959e-05	0	0.0022939	0	0.00472682	0	0.00317749	0.000176294	0.000940439	0	0	0.000875848	2.28367e-05	7.93474e-06
Campylobacter concisus	0.000551025	0.00102599	0.000148236	0.000149343	0.000815971	6.64849e-05	0	0.000500111	0	0	0	0	0.000103373	5.55432e-05	0.000238393	0.00341588	0.000157712	0.000817603	0	0.000139024	0.00128747	0.00264146	0.000623942	0.00136178	0	0.000470219	0.000210018	0	0.000874115	0.000202326	0.000256782
Capnocytophaga haemolytica	0	0	0	0	0.000217592	0	0	5.55679e-05	3.091e-05	0.000125929	0	0	0	0	0.000238393	0	0.00194512	0	0.00189373	0.00034756	0	0.00264146	0	0.000907853	0.00287947	0.00015674	0.000315027	0	0.000871181	3.10628e-05	2.59281e-05
Porphyromonas sp. oral taxon 275	0	0	0	0	0.000652777	0	0.000118078	0	0	0.000755572	0	0	0.000103373	5.55432e-05	0	0	0	0.00295048	0	0.00194634	0	0.00354511	0.000267404	0.000756544	0.00176294	0	0	0	0.000863756	0.000109279	0.000115874
Haemophilus sputorum	0.000110205	0.000683995	0	0	0	0	0	0	0	0	0	0	0	0	0.00035759	0.00573381	0	0	0	0	0.000823978	0.000625608	0.00329798	0.000151309	0	0	0.000105009	0	0.000853483	1.37756e-05	9.77135e-05
Stomatobaculum longum	0.00022041	0.00170999	0	0.000149343	0.00163194	0	0.000118078	0.00583463	3.091e-05	0.000251857	0	0	0	0	0.000238393	0.00475784	0.000578278	0.00131527	0	0.000208536	0.00133896	6.9512e-05	0.000267404	0.00181571	0	0	0	0.000210217	0.000814608	0.000276445	0.00113512
Aggregatibacter sp. oral taxon 512	0	0	0	0	5.43981e-05	0	0.00165309	0	0	0.000125929	0	0	0	0	0.000297992	0.000243992	0	0.000213288	0	0	0	0.00966217	0	0	0	0	0	0	0.000801342	0.000213436	1.79898e-05
Aggregatibacter sp. oral taxon 458	0.000110205	0	0	0	0	0	0	0	0	0	0	0	0	0	0	0	0.000578278	0	0	0.000417072	5.14986e-05	0.00034756	0.000623942	0.000756544	0	0.00031348	0.00714061	0	0.000786845	1.37756e-05	0
Prevotella pallens	0.00022041	0.0119699	0.000889416	0.00925926	5.43981e-05	0	0	0.0123361	0	0	0	0	0.00423831	0.000666519	0.000178795	0.00902769	0.000315424	3.5548e-05	0	0	0	0.000139024	0	0	5.87648e-05	0.00015674	0	0	0.000762461	0.000675317	0.00489025
Fretibacterium sp. oral taxon 360	0.000110205	0	0.00281648	0.00716846	0.0300277	0.00418855	0.00259771	0	0.00170005	0.000377786	0.00168533	0.018845	0.00547879	0.0184959	0.000119197	0	0.000262854	0.00138637	0.00144815	0.000139024	0	0	0	0	0	0	0.00651055	0.000210217	0.000758934	0.00557832	0.00701081
Actinomyces sp. oral taxon 877	0	0	0.000296472	0.000149343	0.00527661	0	0	0	0.00015455	0	0	0	3.44578e-05	0	0.000178795	6.09979e-05	0.000157712	0.00149301	0.000668375	6.9512e-05	0.00252343	0.00326707	0.000445673	0.000756544	0.00011753	0	0.000105009	0	0.000757205	0.000720262	2.13347e-05
Actinomyces gerencseriae	0	0	0.000148236	0.000149343	0.00103356	0.00013297	0	5.55679e-05	0.00024728	0	0	0	0	0	0.000178795	0.000914969	0.000998843	0.00149301	0.000222792	0	0.00334741	6.9512e-05	0.000891345	0.000605235	0.000999001	0	0	0	0.000747763	0.000178635	4.82687e-05
Gemella sanguinis	0.000110205	0	0	0	0	0	0	0	0	0.000125929	0	0	0	0	0.000476786	0.00329389	5.25707e-05	0.000142192	0.000111396	6.9512e-05	0	0.000625608	0.00365451	0.000302618	5.87648e-05	0.00031348	0.000210018	0	0.000716258	1.37756e-05	1.79898e-05
Prevotella melaninogenica	0.000110205	0.00102599	0	0.000298686	0.000108796	6.64849e-05	0	0.000555679	0	0.000125929	0	0	0.00137831	0.000222173	0.00184755	0.000731975	0.000105141	7.10959e-05	0	0.00132073	0.00236894	0.000764632	0.000356538	0.000907853	0	0.000470219	0.000210018	0	0.000704207	0.000199664	0.000327849
Catonella morbi	0.000771435	0	0	0	0.00114236	0	0	0.000500111	9.273e-05	0	0.000108731	0.000140285	0	0	0.000834376	0	0.00367995	0.000568768	0.000668375	0.000139024	0.000411989	0.0022939	0	0.000302618	0	0	0.000210018	0	0.000700693	0.000264407	9.14852e-05
Capnocytophaga sp. oral taxon 332	0.00022041	0.00102599	0	0	0	0	0	5.55679e-05	0	0.00138522	0	0	0	0	0.000238393	0	5.25707e-05	0.000106644	0	0.000417072	0	0.00792437	0	0.000151309	0	0.00015674	0	0	0.000695931	2.75512e-05	0.000352397
Streptococcus sp. oral taxon 431	0.000330615	0	0.000592944	0	0	0	0.000590388	0	0	0	0	0	0	0	0.000953573	0.00152495	0.00157712	7.10959e-05	0.000222792	0.00069512	0	0.000486584	0.00142615	0.00151309	0.000352589	0	0.000210018	0	0.000694852	0.000189243	0
Corynebacterium sp. Oral Taxon A16	0	0	0	0	5.43981e-05	0	0.000236155	0	0.00037092	0.000251857	5.43656e-05	0	0	5.55432e-05	0.00250313	0	0.000315424	7.10959e-05	0.000334187	6.9512e-05	5.14986e-05	0.000208536	8.91345e-05	0.000302618	0.00446612	0.000470219	0.000105009	0	0.000691268	8.94799e-05	4.39144e-05
Anaeroglobus geminatus	0	0	0	0	0.000815971	0.00026594	0	0.000166704	0	0.000125929	0	0	0	0	0.000119197	0	0.000420566	0.00789165	0.000445583	0	0	0	0	0	5.87648e-05	0	0	0	0.000687366	0.000101996	7.9796e-05
Fusobacterium multispecies spp8 2	0.00165307	0.000341997	0	0	0	0	0	0	0	0	0	0	0	0	5.95983e-05	0	0.000157712	0	0	0.00278048	0	0.00389267	0	0.000151309	0	0.0015674	0	0	0.000662244	0.000206634	4.88568e-05
Actinomyces sp. oral taxon 896	0	0	0	0	0	0	0	0	0	0	0	0	0	5.55432e-05	0	0	0.00205026	0.000391028	0.00155954	0	0.00257493	0.0017378	0	0.000151309	0	0	0	0	0.000651144	0	7.93474e-06
Prevotella loescheii	0	0	0	0	0	0	0	0	6.182e-05	0	0	0	0	0	0	0	0.000578278	0.000284384	0.000111396	6.9512e-05	0.00530436	0.00159878	0.000178269	0	0	0	0	0	0.000624998	7.7275e-06	0
Actinomyces sp. oral taxon 897	0.00088164	0.00273598	0	0	0.000489583	0	0.00283386	0.00111136	6.182e-05	0.000125929	0.000163097	0.000233809	0.000551325	0.000222173	0	0	0.000105141	0.002595	0	0	0	0.00479633	0	0.000453926	0	0	0	0	0.000611569	0.000622666	0.00063275
Capnocytophaga sp. oral taxon 380	0	0	0	0	0	0	0	0.000500111	0	0	0	0	0.000137831	0	0	0	0	0	0.000111396	0	0.000411989	6.9512e-05	0	0.00302618	0.0041723	0	0.000105009	0	0.000607414	1.72289e-05	7.14444e-05
Alloprevotella tannerae	0.00088164	0.0126539	0	0.000597372	0.00195833	0.000465395	0	0.00111136	6.182e-05	0	0	0	0.000172289	0.000499889	0.00107277	0	0.000578278	0.00213288	0.00334187	0	0	0	8.91345e-05	0	0	0.00031348	0	0	0.000579109	0.00038426	0.0021897
Streptococcus sp. oral taxon 070	0.000110205	0	0	0	0.000652777	6.64849e-05	0.00141693	0.00327851	6.182e-05	0.000377786	5.43656e-05	0	0.00496192	0.00277716	0	0	0	3.5548e-05	0	6.9512e-05	0.00128747	0.00597803	0	0	5.87648e-05	0	0	0	0.000571486	0.000907253	0.000928563
Prevotella baroniae	0	0.000341997	0	0.00194146	0.000217592	0.000930789	0.000118078	0	0	0.000251857	0	0	0.000413494	0.000777605	0	0	0.00105141	0	0.00634956	0	0	0	0	0	0	0	0	0	0.000569306	9.36455e-05	0.000606244
Capnocytophaga sp. oral taxon 863	0.000330615	0.00136799	0	0	0	0	0	0	0	0.00125929	0	0	0	0	0	0	0	0	0	6.9512e-05	0	0.00625608	0	0.000151309	0	0.000626959	0.000105009	0	0.000554529	4.13269e-05	0.000375325
Veillonella sp. oral taxon 780	0.00110205	0.000341997	0	0	0.000435185	6.64849e-05	0.000472311	0	6.182e-05	0	0	0	0	0.00016663	0.00035759	0	0	0	0.000445583	0.000139024	0	0.000973168	8.91345e-05	0.000605235	0	0.00031348	0.00409535	0	0.000539889	0.000258921	8.21588e-05
Corynebacterium matruchotii	0	0.000341997	0.000444708	0	0.000489583	0	0	5.55679e-05	0.00015455	0.000251857	0	0	6.89156e-05	0	0.000178795	6.09979e-05	0.000473136	0.000853151	0.00155954	0.000278048	0.000411989	0.000556096	0.000713076	0.00105916	0.00011753	0	0.000735062	0	0.000538199	0.00014472	9.27747e-05
Streptococcus multispecies spp25 2	0.00121225	0.000683995	0	0	0	0	0	0	0	0	0	0	0	0	0.00530425	0.000731975	0	0	0	0.000486584	0	0.000278048	0	0	0.00011753	0	0	0	0.000532184	0.000151532	9.77135e-05
Treponema sp. oral taxon 231	0.00066123	0.000341997	0	0.0020908	0.0028287	0.00026594	0	0	3.091e-05	0.000755572	0	9.35235e-05	6.89156e-05	0	0.000476786	0	0.00352224	0.00135082	0.000445583	0	0.000617983	0.000417072	0	0	0	0	0	0	0.000525422	0.000448719	0.000506833
Selenomonas sp. oral taxon 134	0	0.000341997	0	0.000298686	0.000652777	6.64849e-05	0	0.000333407	0	0.000251857	5.43656e-05	0	0	0.000111086	0.000178795	0	0.000788561	0.000213288	0.000111396	0	0.00551035	0	0	0	0	0	0	0	0.000523261	8.83928e-05	0.000200503
Porphyromonas sp. oral taxon 284	0.000330615	0.000341997	0.00148236	0	0	6.64849e-05	0	5.55679e-05	0	0	0	0	0.000103373	0.000111086	0	0	0	0	0	0.00257194	0	0.00264146	0.00151529	0	0	0	0	0	0.000517591	0.000239544	8.21624e-05
TM7 [G-1] sp. oral taxon 869 nov 95.815%	0.000551025	0.000341997	0	0	0	0.00013297	0.000236155	0	0	0	0	0	0.000516867	0.000722062	0	0	0	0	0.00345327	0.00278048	0	0.000139024	0	0	0	0.00015674	0	0	0.00050227	0.000163006	0.000171004
Veillonellaceae [G-1] sp. oral taxon 150	0.000110205	0	0.000296472	0.0031362	0.000435185	0	0.000354233	0.00705712	0.00015455	0.000629644	0	0.000327332	0.000103373	0.00177738	0.000595983	0	0.00278625	0.00227507	0	0	0.000154496	0	0	0	5.87648e-05	0	0.000420036	0	0.000483892	0.000181752	0.00184681
Selenomonas infelix	0.00022041	0.00136799	0	0	0.000707175	0	0	0	0	0.000251857	0	0	0	0.00016663	0	0	5.25707e-05	3.5548e-05	0.000111396	0	0.00520136	0.000764632	0	0	0	0	0	0	0.00047427	0.000115948	0.000255211
Mogibacterium timidum	0	0	0	0.00164277	0	6.64849e-05	0.000118078	0	0.00037092	0.00226672	0	0.000327332	0.00192964	0.00560986	0	0	0	0.00120863	0.00479002	0	0	0	0	0	0	0	0.000105009	0	0.000469512	0.000302329	0.00141617
Streptococcus sp. oral taxon 061	0.000110205	0	0	0	0	0	0	0	0	0	0	0	0	0	0.000119197	0.00487983	5.25707e-05	7.10959e-05	0.000222792	0	0.000154496	0.000139024	0.000267404	0	0.00011753	0	0	0	0.00046338	1.37756e-05	0
Slackia exigua	0	0.000341997	0.000148236	0.00268817	0.000108796	0.000199455	0.000118078	0.000555679	0	0.000251857	0	9.35235e-05	0.000172289	0.000888691	0.000297992	0	0	0.000106644	0	0	0.00556185	0	0	0	0	0	0	0	0.00045896	6.84249e-05	0.000717054
Prevotella sp. oral taxon 301	0	0.00786594	0	0.00164277	0.00261111	0.000199455	0.000354233	0.000722383	0	0.000503715	0	0.000140285	0.000172289	0.000444346	0.000119197	0	0.000157712	0.000284384	0	0	0.00530436	0	0	0	0	0	0	0	0.000451204	0.000392204	0.00164556
Erysipelotrichaceae [G-1] sp. oral taxon 905	0	0	0.000148236	0.000149343	0	0	0	0.00122249	0.00024728	0	5.43656e-05	0.000187047	3.44578e-05	0.000722062	0	0	0.000210283	0.000213288	0.00167094	0	0.00339891	0	0	0	5.87648e-05	0.00015674	0	0	0.000439148	6.05424e-05	0.000325849
Selenomonas dianae	0.000110205	0.000683995	0	0	0.00152315	0.0013297	0	0	0.00027819	0.000125929	0	0	0.000137831	0.00105532	5.95983e-05	0	0	0.00035548	0.00412164	0	0.000772479	0	0	0.000302618	0	0	0	0	0.000431678	0.000256172	0.00045642
Lachnospiraceae [G] sp. Oral Taxon B32	0	0.000341997	0	0	0.000815971	0.000465395	0	0	0.00046365	0	0	0	0	5.55432e-05	0	0	0.000105141	0	0.000334187	6.9512e-05	0.00216294	0.00243292	0	0	0	0.00015674	0	0	0.000404726	0.000159953	0.000123276
Selenomonas noxia	0	0.000683995	0	0	0.000217592	0	0.000118078	0.000611247	0	0.000377786	0	0	0	5.55432e-05	0.000178795	0	0.000210283	0.000248836	0	0	0.00283242	0.00034756	0	0.000605235	0.000646412	0	0	0	0.000389965	4.19588e-05	0.000246939
SR1 [G-1] sp. oral taxon 874	0.00286533	0.00273598	0	0	0	0	0.000236155	0	0	0.000251857	0	0	0	0	0.000476786	0	0.000788561	0	0	6.9512e-05	0	0.00278048	0	0.000151309	0	0.000783699	0	0	0.000388488	0.000387686	0.000426834
Johnsonella sp. oral taxon 166	0	0	0	0.0010454	0.00407986	0.00272588	0.000354233	0	0	0	5.43656e-05	0.000233809	0.000137831	0.000444346	0	0	0.00389023	0.000391028	0	0	0	0	0	0	0	0	0	0	0.000329328	0.000578286	0.000635634
Veillonellaceae [G-1] sp. oral taxon 155	0.000110205	0.00136799	0.00074118	0.00194146	0.000870369	6.64849e-05	0	0.00377862	0.00012364	0.000503715	5.43656e-05	0.000561141	0.000137831	0.000333259	0.000297992	0	0.00157712	0.000924247	0	6.9512e-05	0.000257493	0	0.000802211	0	0.000352589	0	0	0	0.00032932	0.000254699	0.00122181
Prevotella veroralis	0	0	0	0.00164277	0	0	0	0.00238942	6.182e-05	0.000377786	0	4.67617e-05	3.44578e-05	0	0	0	0	0	0	0	0.00298692	0.000278048	0.000445673	0	0.000352589	0	0.000210018	0	0.000328711	1.20347e-05	0.000636677
Fusobacterium multispecies spp19 2	0	0	0	0	0.0028287	0	0.000472311	0	0	0.000125929	0	0	0	0	0	0	0	0	0	0.000139024	0	0	8.91345e-05	0	0.003996	0	0	0.000420433	0.000324936	0.000465181	1.79898e-05
Fretibacterium sp. oral taxon 359	0.00022041	0.00136799	0.000592944	0.0041816	0.00125116	0.00299182	0.00696658	0	0.00234916	0.00402972	0.000108731	0.00341361	0.00292891	0.00783159	0	0	0.00378509	3.5548e-05	0	0	0	0	0	0	0	0	0.000210018	0	0.000310051	0.00180224	0.00340233
Actinomyces sp. oral taxon 178	0.00143266	0.0290698	0	0	0.000163194	6.64849e-05	0.0010627	0.000611247	0	0.000251857	0	0	0.000241205	5.55432e-05	0	0	0.00157712	0	0.000222792	0	0	0.00034756	8.91345e-05	0.0016644	0	0	0	0	0.000300077	0.00036247	0.00429356
Peptostreptococcaceae [XI][G-1] [Eubacterium] infirmum	0.000110205	0	0	0.00238949	0.00152315	0	0.000118078	0.000889086	0	0.000881501	0	0	0.00106819	0.00183293	0.00113237	0	0.000893702	0.00103089	0.000111396	0	0.000514986	0	0	0	0	0.00015674	0	0	0.000295391	0.000352453	0.000856143
Prevotella saccharolytica	0.000551025	0.00376197	0	0.000746714	0.00244791	0	0.000118078	0.00027784	0	0.000629644	0	0	0.000447951	0	0.000119197	0	0.000210283	0	0	6.9512e-05	0.000617983	0.00278048	0	0	0	0	0	0	0.000292112	0.000445621	0.000773738
Parascardovia denticolens	0	0	0	0	0	0	0	0.00522338	0	0.000251857	0	4.67617e-05	0	0	0.0036355	0	0	0	0	0	0	0	0	0	0	0	0	0	0.000279654	0	0.000788857
Fusobacterium multispecies spp1 2	0.000771435	0.000341997	0.000148236	0.000149343	0.000489583	0	0.000236155	0.000611247	0.00105094	0	0	0	6.89156e-05	5.55432e-05	0.000655581	0	0.00162969	7.10959e-05	0	0	0	0	0	0	0	0	0.00126011	0	0.00027819	0.000345658	0.000165447
Dialister pneumosintes	0.000110205	0.000683995	0	0	0.000598379	0.00106376	0	0.000944654	0	0.000629644	0	0.000187047	0	5.55432e-05	0.000119197	0	0.00168226	0.000142192	0.000668375	0	0.000926975	6.9512e-05	0	0	0	0	0	0	0.000277578	8.8573e-05	0.000509235
Prevotella micans	0.00022041	0.000341997	0	0.00134409	0.00206713	0.000465395	0.000472311	0.000166704	6.182e-05	0.000629644	0	0.000467617	0.000482409	0.000444346	0.000178795	0	0.000420566	0.000604316	0.000334187	0.000208536	0.00113297	0.000208536	0	0.000151309	0	0	0	0	0.00024917	0.00041301	0.000551398
Treponema sp. oral taxon 237	0.000330615	0	0	0.00224014	0.00146875	0.00930789	0	0	0	0.00125929	5.43656e-05	4.67617e-05	0.000206747	0.000277716	0	0	0.00173483	0.00127973	0	0	5.14986e-05	0.000139024	0	0	0	0	0	0	0.000246545	0.000257559	0.00187597
Actinomyces israelii	0.00275512	0	0	0	0.000979166	0	0.000118078	0.00672372	0	0	0.000217462	0.000140285	0.00031012	0	0	0	0.00289139	0.00017774	0.000111396	0	0	0	0	0	0	0	0	0	0.000244656	0.000547494	0.000980572
Bacteroidetes [G-3] sp. oral taxon 365	0	0.00102599	0	0.0203106	0.00261111	0.0149591	0	0	0.00055638	0.000125929	0.00048929	0.0021978	0.00137831	0.0125528	0	0	0	3.5548e-05	0.00311908	0	0	0	0	0	0	0	0	0	0.000242664	0.000629386	0.00731032
Treponema maltophilum	0.000330615	0.00102599	0.000444708	0.0268817	0.00141435	0.0129646	0.000236155	0	0.00015455	0.000125929	0.000652387	0.0115502	0.00327349	0.017996	5.95983e-05	0	0.00226054	0.000213288	0.000222792	0	0.000205994	0	0	0	0	0	0.000105009	0	0.00023594	0.000813282	0.0100778
Lachnospiraceae [G-2] sp. oral taxon 096	0	0	0	0.00298686	0	0	0	0.00266726	0	0.000503715	0	0	0	0.00016663	0	0	5.25707e-05	0.00195514	0	0	0.00102997	0	0	0	0	0	0	0	0.000233668	0	0.000903495
Treponema denticola	0.00154287	0	0.00103765	0.0436081	0.0146875	0.063892	0.000354233	0	0.0006182	0.00314822	0.000869849	0.0430676	0.00117157	0.00672073	0	0	0	0.000710959	0.00200512	0	0	0	0	0	0	0	0.000210018	0	0.000225085	0.00253523	0.0229195
Prevotella sp. oral taxon 300	0.000110205	0.000341997	0	0.000448029	0	6.64849e-05	0	0.029062	6.182e-05	0.000377786	0	4.67617e-05	0.000585783	0.00461009	0.00071518	0	0.00131427	0.00017774	0	0	0.000205994	0	8.91345e-05	0.000151309	0.000235059	0	0	0	0.000222206	9.4726e-05	0.00499331
Lachnospiraceae [G-8] sp. oral taxon 500	0.00044082	0.000341997	0	0.00164277	0.00533101	0.00545177	0.000354233	0	0.00052547	0.000377786	0.00108731	0.00233809	0.000551325	0.00127749	0	0	0.00247082	0.000319932	0	0	0	0	0	0	0	0	0	0	0.000214673	0.00103627	0.00163284
Peptostreptococcaceae [XI][G-4] sp. oral taxon 369	0.000110205	0.000341997	0	0	0.00190393	0.00392261	0.000472311	0	0.00027819	0.000125929	0	4.67617e-05	0.00344578	0.00477672	0	0	0	0.000675411	0	0	0	0	0	0	0	0	0.00210018	0	0.000213507	0.000776302	0.00131629
TM7 [G-1] sp. oral taxon 349	0	0.00376197	0	0	0.00304629	0.00312479	0.00401464	0.0170038	0.00034001	0.00201486	0.000163097	0.00799626	0.00372144	0.00688736	5.95983e-05	0	0.000841131	7.10959e-05	0.000222792	6.9512e-05	0.000102997	0.00111219	0	0.000151309	0	0	0.000105009	0	0.000210434	0.00141069	0.005827
Oribacterium sinus	0.000110205	0.00273598	0	0.000448029	0	0	0.000236155	0.00244499	3.091e-05	0.000503715	0	4.67617e-05	0.000137831	0.000111086	5.95983e-05	0.000487983	0.000210283	0.000106644	0.000222792	0.000139024	0.00102997	0.000139024	0	0.000151309	0	0.00015674	0	0	0.000207951	6.43877e-05	0.000898651
Aggregatibacter actinomycetemcomitans	0	0	0	0	0	0	0	0	9.273e-05	0	0.000217462	0.00233809	0	0	0	0	0	0	0	0	0.00205994	0	0.000267404	0	0	0	0	0	0.000179027	3.8774e-05	0.000334012
Bacteroidetes [G-5] sp. oral taxon 505	0	0	0.000148236	0.0395759	0.0510798	0.0585732	0	0	0	0	5.43656e-05	4.67617e-05	0	0	0	0	0	0	0.00211652	0	0	0.000208536	0	0	0	0	0	0	0.00017885	0.0064103	0.014028
TM7 [G-2] sp. oral taxon 350	0	0.00341997	0	0.000149343	0.00146875	0.000997274	0.00165309	0.000944654	6.182e-05	0.000755572	0	0.0021978	0.00168843	0.00161075	5.95983e-05	0	0.000105141	0	0.000779771	0	0	0.00104268	0	0.000151309	0	0	0	0.000210217	0.0001645	0.000635288	0.00143934
Treponema sp. oral taxon 268	0.00022041	0.00136799	0.000296472	0.00283751	0.000217592	0.00013297	0.000118078	0.00583463	0.00012364	0.000125929	0	4.67617e-05	0.000103373	0.000111086	5.95983e-05	0	0.00131427	0.00053322	0	0	0	0	0	0	0	0	0	0	0.000146699	0.000134946	0.00149384
Ruminococcaceae [G-2] sp. oral taxon 085	0.000110205	0.00170999	0	0	0	0.00013297	0.000118078	0.00322294	0.00012364	0.000881501	0	0.000187047	0	0	0	0.000182994	0	0.000142192	0.000445583	6.9512e-05	0.000669482	0	0.000267404	0	5.87648e-05	0	0	0	0.000141225	4.39903e-05	0.000876349
Peptostreptococcaceae [XI][G-5] [Eubacterium] saphenum	0	0	0	0.00134409	0.00135995	0.00558474	0	0	0	0	0.000271828	0.00430208	0	0	0	0	0	0.000675411	0	0	0	0	0	0	0	0	0.0011551	0	0.000140808	0.000203972	0.00160441
Olsenella uli	0	0	0.000296472	0.0094086	0.000326389	0.00152915	0	0.000555679	0	0.000125929	0	0.000233809	0.000103373	0.00138858	0.00143036	0	0.000105141	0	0.000111396	0	0	0	0	0	5.87648e-05	0	0	0	0.000131205	9.07792e-05	0.00189168
Prevotella sp. oral taxon 443	0	0	0	0.000448029	0	0	0	0	0	0	0.000108731	0.00299275	0	0	0	0	0	0.00135082	0	0	0	0	0	0	0	0	0	0	0.000103909	1.35914e-05	0.00049154
Campylobacter rectus	0.00044082	0.00102599	0	0	0.000979166	0.0057177	0	0	0	0	0	0.00275894	0.000206747	0.000555432	0	0	0.00115656	0.000142192	0	0	0	0	0	0	0	0	0	0	9.99037e-05	0.000203342	0.00143687
Desulfobulbus sp. oral taxon 041	0.000330615	0	0	0	0.00027199	0.000465395	0	0	0	0.000755572	0.000217462	0.000888473	0.0106819	0.0401577	0	0	0	3.5548e-05	0	0	0	0	0	0	0	0	0.00126011	0	9.96658e-05	0.00143775	0.00603817
Veillonellaceae [G-1] sp. oral taxon 135	0	0.000341997	0	0.000448029	0	0	0	0	0	0.000251857	5.43656e-05	0.000701426	0.000689156	0.0112753	0	0	0.0012617	0	0	0	0	0	0	0	0	0	0	0	9.70536e-05	9.29402e-05	0.0018598
Porphyromonas gingivalis	0.00022041	0	0.000148236	0.00268817	0.000217592	0.055116	0.00614004	0	0	0.0144818	0.000326193	0.00238485	3.44578e-05	0	0	0	0	0.000319932	0.000891166	0	0	0	0	0	0	0	0	0	9.31614e-05	0.000885866	0.0106673
Pseudomonas fluorescens	0.000551025	0.00102599	0.0259413	0.000149343	0.000761573	0.104115	0.0464045	5.55679e-05	0.00166914	0.0576754	0.0014135	4.67617e-05	0.00165397	0.000277716	0	6.09979e-05	0	0.000284384	0.000111396	0	5.14986e-05	0	0.000267404	0	0.00011753	0	0.000315027	0.0933361	9.29412e-05	0.0214664	0.0233352
Bacteroidaceae [G-1] sp. oral taxon 272	0.000110205	0.00136799	0.00296472	0.143668	0.00135995	0.0134964	0.000236155	0	3.091e-05	0.00969651	0.000108731	0.0304887	0	0	0	0	0	0.000106644	0.000891166	0	0	0	0	0	0	0	0	0	7.67546e-05	0.000601334	0.0283882
Peptostreptococcaceae [XI][G-6] [Eubacterium] minutum	0	0	0	0.00283751	0.00119676	0.00013297	0.000118078	0	0	0	0.000163097	0.00322656	0.000413494	0.00116641	0	0	0	0.000106644	0.000779771	0	0	0	0	0	0	0	0	0	6.81857e-05	0.000236428	0.00105192
Prevotella pleuritidis	0	0	0	0.000448029	0	0.000199455	0	0	0.00126731	0.00100743	5.43656e-05	0.000327332	0.00292891	0.00127749	0	0	0.000210283	0.000462124	0	0	0	0.000208536	0	0	0	0	0	0	6.77648e-05	0.000531324	0.000465677
Anaerolineae [G-1] sp. oral taxon 439	0.000551025	0.000683995	0	0	0.00456944	0.0182169	0.000944622	0	0	0.00805944	0.00222899	0.03278	0.000999276	0.0206621	0	0	0	3.5548e-05	0.000668375	0	0	0	0	0	0	0	0	0	5.41479e-05	0.00116167	0.0114861
Fusobacterium nucleatum subsp. nucleatum	0.000110205	0	0	0	5.43981e-05	0	0.000118078	5.55679e-05	0	0	0.0017397	0.000514379	0.00199855	0.00161075	0	0	0.000210283	0	0	0.000417072	0	0	0	0	5.87648e-05	0	0	0	5.27784e-05	0.000502616	0.000311529
Actinomyces sp. oral taxon 171 nov 96.838%	0	0	0.0152683	0	0	0	0	0	0	0	0	0	0	0	0	0	0	0	0	0	0	0	0.000623942	0	0	0	0	0	4.79955e-05	0.00190854	0
Bifidobacterium dentium	0	0.00136799	0	0	0	0	0	0.00961325	0	0	0	0	0	0.000111086	0.000297992	0	0	0	0.000222792	0	0	0	0	0	0	0	0	0	4.00602e-05	0	0.00158462
Fusobacteria [G-1] sp. Oral Taxon A71	0	0	0.000148236	0.0147849	0.000163194	0.00558474	0	0	0	0	0	0.000233809	0.00079253	0.0113308	0	0	0	0.000426576	0	0	0	0	8.91345e-05	0	0	0	0	0	3.967e-05	0.000137995	0.00456204
Treponema lecithinolyticum	0.000551025	0.000683995	0	0.000298686	0.000870369	0.00126321	0	0	0.00012364	0.00151114	0	0.000841711	0.00444506	0.00583204	0	0	0	0.000213288	0	0	5.14986e-05	0	0	0	0	0	0.000210018	0	3.65234e-05	0.000748761	0.00149011
Pseudomonas sp. Oral Taxon B99	0	0	0.000148236	0	5.43981e-05	0.00013297	0	0	0	0	0.000163097	0	0.000103373	0	0	6.09979e-05	0	0.000142192	0	0	0	0	0.000178269	0	5.87648e-05	0	0	0.118983	3.38634e-05	0.0149315	1.89957e-05
Veillonellaceae [G-1] sp. oral taxon 148	0	0	0	0.0010454	0.000543981	0.00299182	0.000118078	0	6.182e-05	0.000125929	0	0	6.89156e-05	0.0073317	0	0	0.000420566	0	0	0	0	0	0	0	0	0	0	0	3.23512e-05	9.90993e-05	0.00164212
TM7 [G-4] sp. oral taxon 355	0	0	0	0	0.00255671	0.00245994	0.000354233	0	0.00055638	0	0.000652387	0.00434884	3.44578e-05	0.000222173	0	0	0.000420566	0	0	0	0	0	0	0	0	0	0	0	3.23512e-05	0.000519271	0.00100442
Treponema sp. oral taxon 270	0	0	0.000148236	0.00925926	0.000761573	0.00013297	0	0	0	0.00277043	0	0.000654664	0.000758072	0.00277716	0	0	0.000367995	0	0	0	0	0	0	0	0	0	0	0	2.83073e-05	0.000208485	0.00222778
Treponema sp. Oral Taxon G85	0	0	0.000296472	0.00537634	0.000815971	0.00305831	0	0	0	0	0	0	6.89156e-05	0.000277716	0	0	0.000367995	0	0	0	0	0	0	0	0	0	0	0	2.83073e-05	0.00014767	0.00124462
Streptococcus sinensis	0.00275512	0.00478796	0	0	0	6.64849e-05	0.00236155	0	0	0.000503715	0	0.00201076	0.000275662	0.00199956	0	0	0	0	0.000334187	0	0	0	0	0	0	0	0	0	2.57067e-05	0.000674043	0.00133835
Pseudomonas sp. Oral Taxon C61	0.0101389	0.0129959	0.169582	0.00507766	0.0028287	0.0470049	0.688157	0.410147	0.272657	0.266591	0.0103838	9.35235e-05	0.00799421	0.0028327	0.000178795	0	0	0	0	0	0	0	8.91345e-05	0	5.87648e-05	0	0	0.760984	2.51303e-05	0.240341	0.106392
Burkholderiaceae [G] sp. Oral Taxon D14	0	0	0.00074118	0	0	0	0	0	0.332159	0	5.43656e-05	0	0	0	0	0	0	0	0	0.000139024	0	0	0.000178269	0	0	0	0	0	2.44072e-05	0.0416193	0
Bacteroidetes [G-3] sp. oral taxon 280	0.000110205	0.00102599	0.000889416	0.0433094	0.00157754	0.00651552	0.000236155	0	0	0.00113336	0.000598021	0.0079495	0	0	0	0	0	0.00017774	0.000111396	0	0	0	0	0	0	0	0	0	2.22412e-05	0.000426418	0.00856197
Fusobacterium sp. oral taxon 370	0.00121225	0	0.000148236	0.00776583	0	0	0.000354233	0	0	0	0.000108731	0	0.0044106	0.000888691	0	0	0	0	0	0	0	6.9512e-05	0	0.000151309	0	0	0	0	1.69862e-05	0.000779257	0.00123636
Treponema sp. oral taxon 234	0	0	0.000148236	0	0.00141435	0.00664849	0	0	0	0	0	0.000748188	0	0.000111086	0	0	0	0.000106644	0	0	0	0	0	0	0	0	0.000105009	0	1.6281e-05	0.000195323	0.00107254
Fretibacterium sp. oral taxon 362	0	0	0.00148236	0.0126941	0.00935647	0.00864304	0.00141693	0	0	0.000377786	0.000543656	0.0138415	0.00372144	0.00972006	0	0	0	0	0	0	0	0	0	0	0	0	0.000210018	0	1.61552e-05	0.00206511	0.00646807
Acinetobacter lwoffii	0.00176328	0.0201778	0.0170471	0.000896057	0.000435185	0	0	0	0.00136004	0	0.00380559	9.35235e-05	0.0439682	0.000388802	0	0	0	0	0	0	0	0	0	0.000151309	0	0	0	0	1.16391e-05	0.00854742	0.00307946
Bacteroidetes [G-5] sp. oral taxon 507	0	0	0	0	0.00440624	0.0097068	0	0	0	0	0.000434924	0.0047697	0	0	0	0	0	0.000142192	0	0	0	0	0	0	0	0	0	0	1.09378e-05	0.000605146	0.00206807
Enterobacter hormaechei	0.0244655	0.0841313	0.033946	0.0682497	0	0.000930789	0	0.00161147	0.00315282	0.00453343	0.000108731	0	0.0247407	0.0218285	0	0	0	7.10959e-05	0	0	0	0	0	0	0	0	0	0	5.46892e-06	0.0108017	0.0258979
Enterobacter cloacae	0.163434	0.0574555	0.208272	0.0591398	0.000435185	0.0298517	0.000118078	0.0158369	0.017526	0.00289636	0.729803	0.458031	0.183522	0.0802599	0	0	0	0	0	0	0	0	0	0	5.87648e-05	0	0	0	4.52037e-06	0.162889	0.100496
Peptoniphilaceae [G-1] sp. oral taxon 113	0.00132246	0	0	0.0336022	0	0	0	0	0	0	0.00989453	0.0249708	0	0	0	0	0	0	0	0	0	0	0	0	5.87648e-05	0	0	0	4.52037e-06	0.00140212	0.00836756
Leuconostoc lactis	0.0602821	0.00341997	0	0	0	0	0	0	0	0	0	0	0	0	0	0	0	0	0	0	0	0	0	0	5.87648e-05	0	0	0	4.52037e-06	0.00753527	0.000488568
Bacteroidetes [G-6] sp. oral taxon 516	0	0	0	0	0.00027199	0.0557809	0	0	6.182e-05	0	0.000869849	0.0304419	0	0.000111086	0	0	0	3.5548e-05	0	0	0	0	0	0	0	0	0	0	2.73446e-06	0.000150457	0.0123334
Veillonellaceae [G-1] sp. oral taxon 145	0.000110205	0.000683995	0.00103765	0.0264337	0.00190393	0.00924141	0.000590388	0	3.091e-05	0.000881501	0.00135914	0.00500351	0.00296337	0.0169407	0	0	0	3.5548e-05	0	0	0	0	0	0	0	0	0	0	2.73446e-06	0.00099945	0.00845497
Pseudomonas viridiflava	0	0	0.000148236	0	0	0.00472043	0	0	0	0.000881501	5.43656e-05	0	0	0	0	0	0	3.5548e-05	0	0	0	0	0	0	0	0	0	0.00441455	2.73446e-06	0.000577144	0.000800276
Clostridiales [G] sp. Oral Taxon G74	0	0	0	0	0	0	0.000118078	0	3.091e-05	0.000629644	0.000706752	0.00402151	0	0	0	0	0	3.5548e-05	0	0	0	0	0	0	0	0	0	0	2.73446e-06	0.000106967	0.000664451
Brevundimonas diminuta	0	0	0.000592944	0	5.43981e-05	0	0	0	0.00015455	0.191286	0.000217462	0	3.44578e-05	0	0	0	0	0	0	0	0	0	0	0	0	0	0	0	0	0.000131727	0.0273265
Delftia acidovorans	0	0	0.00222354	0.000149343	0	0.00026594	0.000236155	0	3.091e-05	0.130588	0.000163097	4.67617e-05	0.000172289	0.00016663	0	0	0	0	0	0	0	0	0	0	0	0	0	0	0	0.000353249	0.0187453
Enterobacter cancerogenus	0.0339431	0.0136799	0.0391343	0.0120968	0	0.00026594	0	0.00244499	0.00296736	0.000251857	0.125476	0.0790741	0.0337687	0.0163297	0	0	0	0	0	0	0	0	0	0	0	0	0	0	0	0.0294111	0.0177348
Enterobacter sp. str. 638	0.000110205	0	0.000296472	0	0.000108796	0	0	0	3.091e-05	0.0915502	0	0	0.000172289	5.55432e-05	0	0	0	0	0	0	0	0	0	0	0	0	0	0	0	8.9834e-05	0.0130865
Desulfomicrobium orale nov 85.941%	0	0	0	0	0.0148507	0.0577754	0	0	0	0	0	0	0	0	0	0	0	0	0	0	0	0	0	0	0	0	0	0	0	0.00185633	0.00825363
Fretibacterium sp. oral taxon 361	0	0	0.00237178	0.00612306	0.00440624	0.0381624	0.000118078	0	0	0	0.000163097	0.00565817	0	0	0	0	0	0	0	0	0	0	0	0	0	0	0	0	0	0.000882399	0.0071348
Acinetobacter sp. Oral Taxon C13	0.000330615	0.0242818	0.0385414	0.0146356	0.000217592	0.00305831	0.000236155	5.55679e-05	0.00222552	0.00214079	0.00554529	0	0.00165397	0.00144412	0	0	0	0	0	0	0	0	0	0	0	0	0	0	0	0.00609381	0.0065166
TM7 [G-1] sp. oral taxon 349 nov 97.788%	0.000110205	0	0	0	0	0	0	0	0	0	0.000434924	0.0442366	0	0	0	0	0	0	0	0	0	0	0	0	0	0	0	0	0	6.81412e-05	0.00631952
Enterococcus faecalis	0	0	0.00726356	0	0	0	0.000118078	0	3.091e-05	0	0.000108731	0	0.208883	0.0387692	0	0	0	0	0	0	0	0	0	0	0	0	0	0	0	0.0270506	0.00553845
Actinomyces cardiffensis	0.00044082	0.00102599	0	0.0358423	0.00027199	0	0	0	0	0	0.0014135	0.00130933	0	0	0	0	0	0	0	0	0	0	0	0	0	0	0	0	0	0.000265789	0.00545394
Erwinia aphidicola	0.00022041	0	0.00118589	0	0.000217592	0.0261286	0	0.000333407	0.00102003	0	0.000380559	4.67617e-05	0.000447951	0.000111086	0	0	0	0	0	0	0	0	0	0	0	0	0	0	0	0.000434054	0.00380283
Alphaproteobacteria [G] sp. Oral Taxon A28	0	0	0	0	0	0	0	0	0	0.000251857	0	9.35235e-05	0.00141277	0.0257721	0	0	0	0	0	0	0	0	0	0	0	0	0	0	0	0.000176596	0.00373106
Bacteroidetes [G-3] sp. oral taxon 503	0	0.000341997	0	0	0.00190393	0.0113689	0	0	0	0.000251857	0	0	0.00179181	0.0125528	0	0	0	0	0	0	0	0	0	0	0	0	0	0	0	0.000461967	0.00350222
Pseudomonas tolaasii	0	0.000341997	0.000444708	0	0	0.0159564	0	0	0	0.00516308	5.43656e-05	0	3.44578e-05	0	0	0	0	0	0	0	0	0	0	0	0	0	0	0.00147152	0	0.000250631	0.00306592
Chryseobacterium bovis	0	0	0	0	0	0	0	0	0	0.0183856	0	0	0	0	0	0	0	0	0	0	0	0	0	0	0	0	0	0	0	0	0.00262651
Bacteroides heparinolyticus	0	0	0	0	0.000707175	0.0157569	0	0	0	0	0.000108731	0.00140285	0	0	0	0	0	0	0	0	0	0	0	0	0	0	0	0	0	0.000101988	0.0024514
Enterobacter hormaechei nov 96.130%	0.000110205	0	0.000148236	0	5.43981e-05	0.0128981	0	5.55679e-05	0.00034001	0	0	0	0.000172289	0	0	0	0	0	0	0	0	0	0	0	0	0	0	0	0	0.000103142	0.00185052
Bacteroidetes [G-5] sp. oral taxon 505 nov 96.281%	0	0	0	0	0	0	0	0	0	0	0	0.000607903	0.00134385	0.0121084	0	0	0	0	0	0	0	0	0	0	0	0	0	0	0	0.000167982	0.00181662
Eubacterium [XI][G] sp. Oral Taxon B60	0	0	0	0	0	0	0	0	0	0	0.00135914	0.0114099	0	0	0	0	0	0	0	0	0	0	0	0	0	0	0	0	0	0.000169892	0.00162998
Pedobacter sp. oral taxon 933 nov 79.435%	0	0	0	0	0.000217592	0.00877601	0	0	0	0	0	0	0	0	0	0	0	0	0	0	0	0	0	0	0	0	0	0	0	2.7199e-05	0.00125372
Peptostreptococcaceae [XI][G-4] sp. oral taxon 103	0	0	0.000444708	0.00134409	0.00326389	0.00146267	0.000354233	0	0.0003091	0.000251857	0.000652387	0.00556465	0	0	0	0	0	0	0	0	0	0	0	0	0	0	0	0	0	0.000628039	0.00123189
Treponema parvum	0	0	0.000148236	0.00253883	0.000652777	0.0039891	0	0	0	0.000251857	0	0.00079495	0.000241205	0.000999778	0	0	0	0	0	0	0	0	0	0	0	0	0	0	0	0.000130277	0.00122493
Prevotella sp. oral taxon 304	0	0	0	0.00477897	0.000924767	0.00339073	0	0	0	0.000251857	0	9.35235e-05	0	0	0	0	0	0	0	0	0	0	0	0	0	0	0	0	0	0.000115596	0.00121644
Fretibacterium sp. oral taxon 358	0	0	0	0	0.00386226	0.00412207	0	0	0	0	5.43656e-05	0.00369418	0	0	0	0	0	0	0	0	0	0	0	0	0	0	0	0	0	0.000489579	0.00111661
Rhodothermus profundi nov 75.591%	0	0	0	0	0	0	0	0.00733496	0	0	0	0	0	0	0	0	0	0	0	0	0	0	0	0	0	0	0	0	0	0	0.00104785
Hafnia alvei	0	0.00478796	0.00177883	0.000746714	0	0	0	0	0.00012364	0	0	0	0.00261879	0.00116641	0	0	0	0	0	0	0	0	0	0	0	0	0	0	0	0.000565158	0.000957298
Peptoniphilaceae [G-2] sp. oral taxon 790	0.000110205	0	0	0	0	0	0	0	0	0	0.00097858	0.00519055	0	0	0	0	0	0	0	0	0	0	0	0	0	0	0	0	0	0.000136098	0.000741508
Fretibacterium multispecies spp9 2	0	0	0	0	0	0	0	0	0	0	0	0	0.0024465	0.00472117	0	0	0	0	0	0	0	0	0	0	0	0	0	0	0	0.000305813	0.000674453
Atopobium sp. oral taxon 810	0	0	0	0	0	0	0	0	0	0	0.000271828	0.00467617	0	0	0	0	0	0	0	0	0	0	0	0	0	0	0	0	0	3.39785e-05	0.000668025
Kluyvera ascorbata nov 96.545%	0	0	0.0102283	0	5.43981e-05	0	0	0	6.182e-05	0.00465936	0	0	0.000137831	0	0	0	0	0	0	0	0	0	0	0	0	0	0	0	0	0.00131029	0.000665623
Erwinia billingiae	0	0	0.000444708	0	5.43981e-05	6.64849e-05	0	0	3.091e-05	0.00390379	0	0	0.000344578	0	0	0	0	0	0	0	0	0	0	0	0	0	0	0	0	0.000109324	0.000567182
Sphingomonas hankookensis	0	0	0.000296472	0.00238949	0	0	0	0	0	0	0	0	0.0272217	0	0	0	0	0	0	0	0	0	0	0	0	0	0	0	0	0.00343977	0.000341355
Clostridiales [F-1][G-2] sp. oral taxon 402	0	0	0	0	0	0	0	0	0	0	0.00337066	0.0021978	0	0	0	0	0	0	0	0	0	0	0	0	0	0	0	0	0	0.000421333	0.000313972
Lactobacillus paracasei	0	0	0	0	0	0	0	0	0	0	0	0	0.00916578	0.00194401	0	0	0	0	0	0	0	0	0	0	0	0	0	0	0	0.00114572	0.000277716
Bacteroidetes [G-5] sp. oral taxon 505 nov 95.868%	0	0	0	0	0.00484143	0.00152915	0	0	0	0	0	0	0	0	0	0	0	0	0	0	0	0	0	0	0	0	0	0	0	0.000605179	0.000218451
Pseudomonas sp. Oral Taxon C85	0.000110205	0	0.0145271	0	0	0	0	0	0.00077275	0.00100743	0.000761118	4.67617e-05	0.000551325	5.55432e-05	0	0	0	0	0	0	0	0	0	0	0	0	0	0	0	0.00209032	0.000158534
Chryseobacterium gwangjuense	0	0.000341997	0.00652238	0.000298686	0	0	0	0	0.00111276	0	0.0276721	4.67617e-05	0	0.000277716	0	0	0	0	0	0	0	0	0	0	0	0	0	0	0	0.0044134	0.00013788
Chryseobacterium vrystaatense	0.000110205	0	0.0225319	0.000149343	0	0	0.0010627	0	0.00105094	0	0.0254431	4.67617e-05	0.00916578	0.000555432	0	0	0	0	0	0	0	0	0	0	0	0	0	0	0	0.00742057	0.000107362
Lactococcus lactis	0	0.000683995	0.057812	0	0	0	0	0	9.273e-05	0	0	0	0	0	0	0	0	0	0	0	0	0	0	0	0	0	0	0	0	0.0072381	9.77135e-05
Serratia liquefaciens	0	0	0.000296472	0.000298686	0.000870369	0	0	0	6.182e-05	0	0	0	3.44578e-05	0	0	0	0	0	0	0	0	0	0	0	0	0	0	0	0	0.00015789	4.26694e-05
Lactococcus raffinolactis	0	0	0.0515861	0.000149343	0	0	0.000118078	0	6.182e-05	0	0	0	0	5.55432e-05	0	0	0	0	0	0	0	0	0	0	0	0	0	0	0	0.00647075	2.92694e-05
Serratia proteamaculans	0	0	0	0	0.000489583	0	0	0	0	0	0	0	0	5.55432e-05	0	0	0	0	0	0	0	0	0	0	0	0	0	0	0	6.11978e-05	7.93474e-06
Massilia aurea	0.143156	0	0	0	5.43981e-05	0	0	0	0	0	0	0	0	0	0	0	0	0	0	0	0	0	0	0	0	0	0	0	0	0.0179013	0
Tannerella forsythia nov 97.531%	0	0	0	0	0	0	0	0	0	0	0	0	0	0	0	0	0	0	0	0	0	0	0	0	0	0	0	0	0	0	0

## Sheet: Detection -species
	AP-no pocket site	AP-pocket site	AP-no pocket site	AP-pocket site	AP-no pocket site	AP-pocket site	AP-no pocket site	AP-pocket site	AP-no pocket site	AP-pocket site	AP-no pocket site	AP-pocket site	AP-no pocket site	AP-pocket site	Healthy controls	Healthy controls	Healthy controls	Healthy controls	Healthy controls	Healthy controls	Healthy controls	Healthy controls	Healthy controls	Healthy controls	Healthy controls	Healthy controls	Healthy controls	AP-no pocket site
Species	P1	P2	P3	P4	P5	P6	P7	P8	P9	P10	P13	P14	P17	P18	P19	P20	P21	P22	P23	P24	P25	P26	P27	P28	P29	P30	P31	P34	Healthy controls	AP-no pocket site	AP-pocket site
Streptococcus mitis	1	0	1	0	1	1	1	1	1	1	1	0	1	1	1	1	1	1	1	1	1	1	1	1	1	1	1	0	1	0.875	0.571429
Fusobacterium nucleatum subsp. polymorphum	1	1	1	1	1	1	1	1	1	1	0	1	1	1	1	1	1	1	1	1	1	1	1	1	1	1	1	1	1	0.875	1
Streptococcus sp. oral taxon 423	1	1	1	1	1	1	1	1	1	1	1	0	1	1	1	1	1	1	1	1	1	1	1	1	1	1	1	0	1	0.875	0.857143
Stenotrophomonas maltophilia	1	0	1	0	1	1	1	1	1	0	1	1	1	1	1	1	1	1	1	1	1	1	1	1	1	1	1	0	1	0.875	0.571429
Haemophilus parainfluenzae	1	1	1	0	0	0	1	0	1	1	0	0	0	1	1	1	1	1	1	1	1	1	1	1	1	1	1	0	1	0.5	0.428571
Streptococcus sanguinis	1	1	1	1	1	1	1	1	1	1	1	1	1	1	1	1	1	1	1	1	1	1	1	1	1	1	1	1	1	1	1
Veillonella parvula group	1	1	1	1	1	1	1	1	1	1	1	1	1	1	1	1	1	1	1	1	1	1	1	1	1	1	1	1	1	1	1
Granulicatella adiacens	1	1	1	0	1	1	1	1	1	1	1	1	1	1	1	1	1	1	1	1	1	1	1	1	1	1	1	1	1	1	0.857143
Abiotrophia defectiva	1	0	1	0	1	1	1	1	1	1	1	0	1	1	1	1	1	1	1	1	1	1	1	1	1	1	1	1	1	1	0.571429
Gemella haemolysans	1	0	1	0	1	0	1	0	1	1	1	0	1	0	1	1	1	1	1	1	1	1	1	1	1	1	1	0	1	0.875	0.142857
Rothia aeria	1	0	0	0	1	1	1	0	1	1	0	0	0	0	1	1	1	1	1	1	1	1	1	1	1	1	1	1	1	0.625	0.285714
Fusobacterium periodonticum	1	1	1	1	1	1	1	0	1	1	0	0	1	1	1	1	1	1	1	1	1	1	1	1	1	1	1	0	1	0.75	0.714286
Fusobacterium sp. HOT 204	1	1	1	1	1	0	1	1	1	1	0	1	1	1	1	1	1	1	1	1	1	1	1	1	1	1	1	1	1	0.875	0.857143
Streptococcus cristatus	1	1	1	0	1	1	1	1	1	1	1	1	1	1	1	1	1	1	1	1	1	1	1	1	1	1	1	0	1	0.875	0.857143
Capnocytophaga sputigena	1	1	1	1	1	1	1	1	1	1	0	0	1	1	1	1	1	1	1	1	1	1	1	1	1	1	1	0	1	0.75	0.857143
Streptococcus gordonii	1	1	1	1	1	1	1	1	1	1	1	0	1	1	1	1	1	1	1	1	1	1	1	1	1	1	1	1	1	1	0.857143
Prevotella oris	1	1	1	1	1	1	0	1	1	1	1	1	1	1	1	1	1	1	1	1	1	1	1	1	1	1	1	0	1	0.75	1
Lautropia mirabilis	1	1	1	0	1	0	1	0	0	0	0	0	0	0	1	1	1	1	1	1	1	1	1	1	1	1	1	0	1	0.5	0.142857
Gemella morbillorum	1	1	1	0	1	1	1	1	1	1	0	0	1	1	1	1	1	1	1	1	1	1	1	1	1	1	1	0	1	0.75	0.714286
Actinomyces naeslundii	1	1	1	0	1	1	1	1	1	1	0	0	1	0	1	1	1	1	1	1	1	1	1	1	1	1	1	0	1	0.75	0.571429
Propionibacterium propionicum	1	1	1	1	1	1	1	1	1	1	0	1	1	1	1	1	1	1	1	1	1	1	1	1	1	1	1	0	1	0.75	1
Rothia mucilaginosa	1	1	1	0	1	0	1	0	1	0	1	0	0	0	1	1	1	1	1	1	1	1	1	1	1	1	1	0	1	0.75	0.142857
Cardiobacterium hominis	0	1	0	1	1	1	1	0	1	1	0	0	1	1	1	1	1	1	1	1	1	1	1	1	1	1	1	1	1	0.625	0.714286
Actinomyces sp. oral taxon 175	1	1	1	0	1	0	1	0	1	1	0	0	1	1	1	1	1	1	1	1	1	1	1	1	1	1	1	0	1	0.75	0.428571
Tannerella sp. oral taxon 286	1	1	1	1	1	1	1	1	0	1	0	0	1	1	1	1	1	1	1	1	1	1	1	1	1	1	1	0	1	0.625	0.857143
Kingella oralis	0	0	1	0	1	0	1	0	0	0	0	0	0	0	1	1	1	1	1	1	1	1	1	1	1	1	1	0	1	0.375	0
Streptococcus sp. oral taxon 064	1	1	0	1	1	0	1	1	1	1	1	0	0	0	1	1	1	1	1	1	1	1	1	1	1	1	1	0	1	0.625	0.571429
Corynebacterium durum	1	1	1	0	1	0	1	0	1	0	0	0	1	1	1	1	1	1	1	1	1	1	1	1	1	1	1	0	1	0.75	0.285714
Leptotrichia sp. oral taxon 225	1	1	0	0	1	0	0	0	0	0	0	0	0	0	1	1	1	1	1	1	1	1	1	1	1	1	1	0	1	0.25	0.142857
Lachnoanaerobaculum umeaense	1	0	1	1	1	0	0	1	1	1	0	0	1	1	1	1	1	1	1	1	1	1	1	1	1	1	1	0	1	0.625	0.571429
Pseudomonas pseudoalcaligenes	0	1	1	0	1	0	0	0	1	0	0	0	1	0	1	1	1	1	1	1	1	1	1	1	1	1	1	0	1	0.5	0.142857
Fusobacterium nucleatum subsp. animalis	1	1	1	1	1	1	1	1	1	1	0	1	1	1	1	0	1	1	1	1	1	1	1	1	1	1	1	1	0.923077	0.875	1
Fusobacterium nucleatum subsp. vincentii	1	1	1	1	1	1	1	1	1	1	1	1	1	1	1	0	1	1	1	1	1	1	1	1	1	1	1	1	0.923077	1	1
Porphyromonas sp. oral taxon 279	1	1	0	0	1	1	1	1	1	1	0	0	1	1	1	1	1	1	1	1	0	1	1	1	1	1	1	0	0.923077	0.625	0.714286
Capnocytophaga leadbetteri	1	1	1	1	1	1	1	1	1	1	0	0	1	1	1	0	1	1	1	1	1	1	1	1	1	1	1	1	0.923077	0.875	0.857143
Campylobacter gracilis	1	1	1	1	1	1	1	1	1	1	1	1	1	1	1	1	1	1	1	1	1	1	1	1	1	0	1	0	0.923077	0.875	1
Atopobium rimae	1	1	0	0	1	1	1	1	1	1	1	1	1	1	1	1	1	1	1	1	1	0	1	1	1	1	1	0	0.923077	0.75	0.857143
Streptococcus dentisani	1	1	1	1	1	1	1	1	1	1	0	0	1	1	1	1	1	1	1	1	1	1	1	1	0	1	1	1	0.923077	0.875	0.857143
Streptococcus sp. oral taxon 058	1	1	0	0	1	0	1	1	1	1	1	0	0	0	1	1	1	1	1	1	0	1	1	1	1	1	1	1	0.923077	0.75	0.428571
Porphyromonas catoniae	1	1	1	1	1	1	1	1	0	1	1	1	1	1	1	0	1	1	1	1	1	1	1	1	1	1	1	1	0.923077	0.875	1
Actinomyces sp. oral taxon 169	1	0	1	0	1	0	1	1	1	0	0	0	1	0	1	1	1	1	1	1	1	1	1	1	1	0	1	1	0.923077	0.875	0.142857
Eikenella corrodens	1	1	1	1	1	0	0	1	1	0	0	1	1	1	1	0	1	1	1	1	1	1	1	1	1	1	1	1	0.923077	0.75	0.714286
Streptococcus tigurinus	1	1	0	1	1	1	1	1	1	1	1	1	1	1	1	1	1	1	1	1	1	1	1	1	0	1	1	0	0.923077	0.75	1
Streptococcus australis	1	1	1	0	0	0	1	0	0	1	0	0	0	0	1	1	1	0	1	1	1	1	1	1	1	1	1	0	0.923077	0.375	0.285714
Neisseria flavescens|subflava	0	1	0	0	1	0	0	0	0	0	0	0	0	0	1	1	1	1	0	1	1	1	1	1	1	1	1	0	0.923077	0.125	0.142857
Actinomyces sp. oral taxon 180	1	1	1	1	1	1	1	1	1	1	0	1	1	1	1	1	1	1	1	1	1	1	1	1	0	1	1	0	0.923077	0.75	1
Actinomyces oris	1	0	1	0	1	1	1	0	1	1	0	0	1	1	0	1	1	1	1	1	1	1	1	1	1	1	1	0	0.923077	0.75	0.428571
Streptococcus parasanguinis II	1	1	1	0	1	0	1	0	1	0	0	0	0	0	1	1	1	1	1	0	1	1	1	1	1	1	1	0	0.923077	0.625	0.142857
Actinomyces sp. oral taxon 170	1	1	1	1	1	1	1	1	1	0	0	0	1	1	1	1	1	1	1	1	1	1	1	0	1	1	1	0	0.923077	0.75	0.714286
Actinomyces sp. oral taxon 877	0	0	1	1	1	0	0	0	1	0	0	0	1	0	1	1	1	1	1	1	1	1	1	1	1	0	1	0	0.923077	0.5	0.142857
Gemella sanguinis	1	0	0	0	0	0	0	0	0	1	0	0	0	0	1	1	1	1	1	1	0	1	1	1	1	1	1	0	0.923077	0.125	0.142857
Corynebacterium sp. Oral Taxon A16	0	0	0	0	1	0	1	0	1	1	1	0	0	1	1	0	1	1	1	1	1	1	1	1	1	1	1	0	0.923077	0.5	0.285714
Corynebacterium matruchotii	0	1	1	0	1	0	0	1	1	1	0	0	1	0	1	1	1	1	1	1	1	1	1	1	1	0	1	0	0.923077	0.5	0.428571
Leptotrichia goodfellowii	1	1	1	0	1	0	0	1	0	0	0	0	0	0	1	1	1	1	1	1	0	1	1	1	1	0	1	0	0.846154	0.375	0.285714
Actinobaculum sp. oral taxon 183	0	0	0	1	1	1	1	1	1	0	0	0	0	0	1	1	1	1	1	0	1	1	1	1	1	0	1	0	0.846154	0.375	0.428571
Atopobium parvulum	0	1	0	1	1	0	1	1	1	1	1	0	1	1	1	1	1	1	0	1	1	1	1	1	1	0	1	1	0.846154	0.75	0.714286
Streptococcus anginosus	1	1	1	1	1	1	1	1	1	1	1	1	1	1	0	1	1	1	1	1	1	1	1	1	1	0	1	0	0.846154	0.875	1
Oribacterium sp. oral taxon 078	0	0	1	1	1	0	1	1	1	0	0	1	1	1	1	1	1	1	0	1	1	1	1	1	1	0	1	0	0.846154	0.625	0.571429
Bergeyella sp. oral taxon 322	1	1	1	0	1	0	0	0	0	0	0	0	0	0	1	1	1	0	1	1	0	1	1	1	1	1	1	0	0.846154	0.375	0.142857
Actinomyces johnsonii	0	0	0	0	1	0	1	0	1	1	0	0	0	0	1	0	1	1	1	0	1	1	1	1	1	1	1	0	0.846154	0.375	0.142857
Capnocytophaga gingivalis	1	1	1	0	1	1	0	0	0	1	0	0	1	1	1	0	1	1	1	1	0	1	1	1	1	1	1	1	0.846154	0.625	0.571429
Leptotrichia sp. oral taxon 212	1	1	1	0	1	0	0	0	1	0	1	0	0	0	1	1	1	1	1	1	0	1	1	1	1	0	1	0	0.846154	0.625	0.142857
Leptotrichia sp. oral taxon 219	0	0	0	0	0	1	0	0	1	1	0	0	0	0	1	1	1	1	1	0	0	1	1	1	1	1	1	0	0.846154	0.125	0.285714
Streptococcus infantis	1	1	1	1	0	0	1	0	1	1	0	0	0	0	1	1	1	1	0	1	1	1	1	1	1	1	0	0	0.846154	0.5	0.428571
Streptococcus intermedius	0	0	1	0	1	0	0	1	0	1	1	0	0	0	1	1	1	1	1	1	0	1	1	1	1	0	1	0	0.846154	0.375	0.285714
Tannerella sp. oral taxon 808	0	0	1	1	1	1	0	1	1	1	1	1	1	1	1	0	1	1	1	1	1	1	1	1	1	0	1	0	0.846154	0.625	0.857143
Actinomyces odontolyticus	1	1	1	1	1	0	1	1	1	1	0	0	1	1	1	1	1	1	1	1	0	1	1	1	0	1	1	0	0.846154	0.75	0.714286
Campylobacter showae	0	1	1	0	1	1	0	0	0	0	0	0	0	1	1	0	1	1	1	1	1	1	1	1	1	1	0	0	0.846154	0.25	0.428571
Leptotrichia sp. oral taxon 215	1	1	1	0	0	0	0	0	0	0	0	0	0	0	1	1	1	0	1	1	1	1	1	1	0	1	1	0	0.846154	0.25	0.142857
Actinomyces massiliensis	0	0	0	0	1	0	0	0	1	0	0	0	1	0	1	1	1	1	1	0	1	1	1	1	1	0	1	0	0.846154	0.375	0
Lachnospiraceae [G-3] sp. oral taxon 100	1	1	1	1	1	1	1	1	1	1	0	1	1	1	1	1	1	1	1	1	1	1	1	1	1	0	0	0	0.846154	0.75	1
Campylobacter concisus	1	1	1	1	1	1	0	1	0	0	0	0	1	1	1	1	1	1	0	1	1	1	1	1	0	1	1	0	0.846154	0.5	0.714286
Prevotella melaninogenica	1	1	0	1	1	1	0	1	0	1	0	0	1	1	1	1	1	1	0	1	1	1	1	1	0	1	1	0	0.846154	0.375	0.857143
Streptococcus sp. oral taxon 431	1	0	1	0	0	0	1	0	0	0	0	0	0	0	1	1	1	1	1	1	0	1	1	1	1	0	1	0	0.846154	0.375	0
Capnocytophaga sp. oral taxon 864	0	1	1	1	1	1	1	0	1	1	0	1	1	0	1	0	1	1	1	1	0	1	1	1	1	0	1	0	0.769231	0.625	0.714286
Olsenella sp. oral taxon 807	1	1	1	1	1	1	1	1	1	1	1	1	0	1	1	0	1	1	1	0	1	1	1	1	1	0	1	0	0.769231	0.75	1
TM7 [G-1] sp. oral taxon 346	1	1	1	1	1	1	1	1	1	1	1	1	1	1	1	0	1	1	1	1	1	1	0	1	1	0	1	1	0.769231	1	1
Peptostreptococcaceae [XI][G-7] [Eubacterium] yurii subsp. yurii & margaretiae	1	1	1	0	1	1	1	1	1	1	1	1	1	0	1	0	1	1	1	1	1	1	1	0	1	0	1	0	0.769231	0.875	0.714286
Dialister invisus	1	1	0	1	1	1	1	1	1	1	0	0	0	1	1	1	1	1	1	0	1	0	1	1	1	1	0	0	0.769231	0.5	0.857143
Treponema socranskii	1	1	1	1	1	1	1	1	1	1	1	1	1	1	1	0	1	1	1	0	1	1	1	1	1	0	1	0	0.769231	0.875	1
Leptotrichia hofstadii	0	0	0	0	1	0	0	0	0	0	0	0	0	0	0	0	1	1	1	1	1	1	1	1	1	0	1	0	0.769231	0.125	0
Peptostreptococcaceae [XI][G-9] [Eubacterium] brachy	0	0	0	1	1	1	1	1	1	1	1	1	1	1	1	1	1	1	1	1	0	1	0	0	1	1	1	0	0.769231	0.625	0.857143
Leptotrichia hongkongensis	0	0	0	0	1	0	0	0	0	0	0	0	0	0	0	1	1	0	1	1	0	1	1	1	1	1	1	0	0.769231	0.125	0
Leptotrichia buccalis	0	0	0	0	1	1	0	1	0	0	0	0	0	0	1	0	1	1	0	1	1	1	1	1	0	1	1	0	0.769231	0.125	0.285714
Neisseria mucosa	0	1	0	0	0	0	0	0	0	0	0	0	0	0	1	1	1	1	0	1	0	1	1	1	0	1	1	0	0.769231	0	0.142857
Capnocytophaga sp. oral taxon 338	1	0	0	0	1	1	0	1	0	1	0	1	1	1	1	0	1	1	0	1	1	1	1	1	1	0	1	0	0.769231	0.375	0.714286
Capnocytophaga sp. oral taxon 412	0	1	1	1	1	1	1	1	0	1	0	1	1	0	1	1	1	1	1	0	1	1	0	1	1	0	1	1	0.769231	0.625	0.857143
TM7 [G-1] sp. oral taxon 347	0	0	0	0	1	0	0	0	1	0	0	0	1	1	1	1	1	0	1	1	1	0	0	1	1	1	1	0	0.769231	0.375	0.142857
Actinomyces georgiae	1	1	1	1	1	1	1	1	1	1	0	0	1	0	1	1	1	1	1	0	1	1	1	1	0	0	1	0	0.769231	0.75	0.714286
Rothia dentocariosa	0	0	0	0	0	1	1	0	1	0	0	0	1	0	1	1	1	1	1	0	0	1	1	0	1	1	1	0	0.769231	0.375	0.142857
Prevotella oulorum	1	1	1	1	1	1	0	1	0	1	0	0	1	1	1	1	1	1	1	0	1	1	1	1	1	0	0	0	0.769231	0.5	0.857143
Actinomyces gerencseriae	0	0	1	1	1	1	0	1	1	0	0	0	0	0	1	1	1	1	1	0	1	1	1	1	1	0	0	0	0.769231	0.375	0.428571
Oribacterium sinus	1	1	0	1	0	0	1	1	1	1	0	1	1	1	1	1	1	1	1	1	1	1	0	1	0	1	0	0	0.769231	0.5	0.857143
Bacteroidales [G-2] sp. oral taxon 274	1	1	1	1	1	1	1	1	1	1	1	1	1	1	1	1	1	1	1	1	1	1	0	0	0	0	1	1	0.692308	1	1
Fusobacterium sp. oral taxon 203	1	1	1	1	1	0	1	1	1	1	0	0	1	1	1	0	1	1	1	1	0	1	1	1	1	0	0	1	0.692308	0.875	0.714286
TM7 [G-5] sp. oral taxon 356	1	1	1	1	1	1	1	0	1	1	1	1	1	1	1	0	1	1	1	0	1	0	1	1	1	0	1	0	0.692308	0.875	0.857143
Peptostreptococcus stomatis	1	1	1	1	1	1	1	1	1	1	1	1	0	1	1	1	1	1	1	0	1	1	1	0	0	0	1	0	0.692308	0.75	1
Capnocytophaga sp. oral taxon 326	1	0	1	1	1	1	1	1	1	1	0	1	1	1	0	0	1	1	1	1	1	1	1	1	1	0	0	0	0.692308	0.75	0.857143
Prevotella sp. oral taxon 472	0	0	0	0	1	0	1	1	1	1	0	0	1	1	1	0	1	1	1	1	0	1	1	1	1	0	0	0	0.692308	0.5	0.428571
Scardovia wiggsiae	0	0	0	0	1	0	0	1	1	0	0	0	0	0	1	1	1	1	0	0	1	0	1	1	1	0	1	0	0.692308	0.25	0.142857
Johnsonella ignava	1	0	0	0	1	1	1	0	1	1	1	1	1	0	0	0	1	1	1	1	1	1	1	1	0	0	1	1	0.692308	0.875	0.428571
Neisseria oralis	0	0	0	0	0	0	0	0	0	1	0	0	0	0	1	0	0	1	0	1	1	1	1	1	1	0	1	0	0.692308	0	0.142857
Leptotrichia trevisanii	0	0	0	0	1	0	1	0	0	0	0	0	0	0	0	0	1	1	0	1	1	1	1	1	1	0	1	0	0.692308	0.25	0
Parvimonas micra	1	1	0	1	1	1	1	1	0	1	1	1	1	1	1	0	1	1	1	1	1	0	0	0	1	1	1	0	0.692308	0.625	1
Cardiobacterium valvarum	0	0	1	1	1	1	1	0	1	1	0	0	1	0	0	0	1	1	1	1	1	1	1	1	1	0	0	1	0.692308	0.75	0.428571
Selenomonas sputigena	1	1	1	1	1	1	1	1	1	1	1	1	1	1	1	0	1	1	1	0	1	0	1	1	1	0	1	0	0.692308	0.875	1
Capnocytophaga granulosa	1	1	1	1	0	1	1	1	0	1	0	0	0	1	1	0	1	1	0	1	0	1	0	1	1	1	1	0	0.692308	0.375	0.857143
Lachnoanaerobaculum saburreum	0	1	1	0	1	1	0	0	0	0	0	0	0	0	0	0	1	1	0	1	1	1	1	1	1	0	1	0	0.692308	0.25	0.285714
Aggregatibacter sp. oral taxon 898	0	0	0	0	0	0	0	0	0	1	0	0	0	0	0	0	1	0	1	1	1	1	1	0	1	1	1	1	0.692308	0.125	0.142857
Prevotella sp. oral taxon 317	1	1	0	0	1	1	1	1	1	1	0	0	1	1	1	0	1	1	1	1	1	1	1	1	0	0	0	0	0.692308	0.625	0.714286
Leptotrichia sp. oral taxon 392	1	1	0	0	0	0	0	0	0	1	0	0	0	0	1	1	0	1	1	1	0	1	1	1	1	0	0	0	0.692308	0.125	0.285714
Neisseria flava	1	1	1	0	0	0	0	0	0	0	0	0	0	0	1	0	0	1	0	1	1	1	1	1	0	1	1	0	0.692308	0.25	0.142857
Leptotrichia sp. oral taxon 417	0	1	0	0	0	0	0	0	0	1	0	0	0	1	0	1	1	1	1	1	1	1	1	1	0	0	0	0	0.692308	0	0.428571
Ruminococcaceae [G-1] sp. oral taxon 075	1	1	1	1	1	1	1	1	1	1	0	1	0	0	1	0	1	1	1	1	1	1	0	1	0	0	1	0	0.692308	0.625	0.857143
Actinomyces dentalis	1	1	0	1	1	1	1	1	1	1	0	0	1	0	1	0	1	1	1	0	1	1	1	1	1	0	0	0	0.692308	0.625	0.714286
Actinomyces sp. oral taxon 171	1	1	1	0	0	0	0	1	1	0	0	0	0	0	1	1	0	1	1	1	1	0	0	1	1	1	0	0	0.692308	0.375	0.285714
Streptococcus oralis	1	1	0	0	1	1	1	1	0	1	0	0	1	0	0	1	1	1	0	0	0	1	1	1	1	1	1	1	0.692308	0.625	0.571429
Streptococcus multispecies spp16 2	0	0	1	0	1	0	1	0	1	1	1	0	0	0	1	1	1	1	0	1	0	0	1	1	1	1	0	0	0.692308	0.625	0.142857
Capnocytophaga haemolytica	0	0	0	0	1	0	0	1	1	1	0	0	0	0	1	0	1	0	1	1	0	1	0	1	1	1	1	0	0.692308	0.25	0.285714
Stomatobaculum longum	1	1	0	1	1	0	1	1	1	1	0	0	0	0	1	1	1	1	0	1	1	1	1	1	0	0	0	1	0.692308	0.625	0.571429
Catonella morbi	1	0	0	0	1	0	0	1	1	0	1	1	0	0	1	0	1	1	1	1	1	1	0	1	0	0	1	0	0.692308	0.5	0.285714
Streptococcus sp. oral taxon 061	1	0	0	0	0	0	0	0	0	0	0	0	0	0	1	1	1	1	1	0	1	1	1	0	1	0	0	0	0.692308	0.125	0
TM7 [G-1] sp. oral taxon 349	0	1	0	0	1	1	1	1	1	1	1	1	1	1	1	0	1	1	1	1	1	1	0	1	0	0	1	0	0.692308	0.625	0.857143
Streptococcus vestibularis	0	0	0	0	1	0	0	0	1	0	1	0	0	0	1	1	1	0	1	1	0	0	1	1	0	0	1	0	0.615385	0.375	0
TM7 [G-1] sp. oral taxon 348	0	1	0	0	1	1	1	1	1	1	0	0	1	1	1	1	1	1	1	0	1	1	0	1	0	0	0	0	0.615385	0.5	0.714286
TM7 [G-1] sp. oral taxon 869	0	0	0	0	0	0	1	0	1	1	0	1	0	0	1	0	1	1	1	0	1	1	0	0	1	0	1	0	0.615385	0.25	0.285714
Parvimonas sp. oral taxon 110	0	0	1	0	0	0	1	1	0	0	0	0	0	0	1	1	1	1	1	1	0	1	0	0	1	0	0	0	0.615385	0.25	0.142857
TM7 [G-1] sp. oral taxon 952	0	1	1	0	1	0	1	1	1	1	0	0	1	1	1	0	1	1	1	0	1	1	0	1	0	1	0	0	0.615385	0.625	0.571429
Leptotrichia sp. oral taxon 498	0	1	0	0	0	0	0	0	0	0	0	0	1	0	1	0	1	1	0	0	1	1	1	1	1	0	0	0	0.615385	0.125	0.142857
Leptotrichia sp. oral taxon 223	0	0	0	0	1	0	0	1	0	0	0	1	0	0	1	0	1	1	1	0	1	1	1	0	1	0	0	0	0.615385	0.125	0.285714
Cryptobacterium curtum	0	0	0	0	0	0	0	1	0	0	0	0	1	1	1	1	1	1	0	0	1	0	1	1	1	0	0	0	0.615385	0.125	0.285714
Aggregatibacter segnis	1	1	0	0	1	0	1	0	0	1	0	0	0	0	0	0	1	0	1	1	1	1	1	1	0	0	1	0	0.615385	0.375	0.285714
Actinomyces sp. oral taxon 525	0	0	0	1	1	1	0	0	1	1	1	1	1	1	1	1	1	1	0	0	1	1	1	0	1	0	0	0	0.615385	0.5	0.714286
Granulicatella elegans	1	1	1	0	1	1	1	0	0	0	0	0	0	1	1	1	0	0	1	1	0	1	0	1	0	1	1	0	0.615385	0.5	0.428571
Shuttleworthia satelles	0	0	0	0	1	0	0	1	1	0	0	0	0	0	1	0	1	1	1	0	1	0	1	1	1	0	0	0	0.615385	0.25	0.142857
Haemophilus haemolyticus	1	1	0	0	1	0	0	0	0	0	0	0	0	0	1	1	0	0	1	0	0	1	1	1	0	1	1	0	0.615385	0.25	0.142857
Leptotrichia wadei	1	1	1	0	0	0	0	0	0	0	0	0	0	0	1	0	1	1	0	0	1	1	1	1	1	0	0	0	0.615385	0.25	0.142857
Solobacterium moorei	1	1	1	1	1	0	1	1	1	1	1	1	1	1	1	1	1	1	1	0	1	0	1	0	1	0	0	0	0.615385	0.875	0.857143
Mogibacterium diversum	1	1	0	1	1	1	0	1	1	1	1	1	1	1	1	1	1	1	0	1	1	0	1	0	1	0	0	0	0.615385	0.625	1
Aggregatibacter sp. oral taxon 458	1	0	0	0	0	0	0	0	0	0	0	0	0	0	0	0	1	0	0	1	1	1	1	1	0	1	1	0	0.615385	0.125	0
Veillonella sp. oral taxon 780	1	1	0	0	1	1	1	0	1	0	0	0	0	1	1	0	0	0	1	1	0	1	1	1	0	1	1	0	0.615385	0.5	0.428571
Prevotella micans	1	1	0	1	1	1	1	1	1	1	0	1	1	1	1	0	1	1	1	1	1	1	0	1	0	0	0	0	0.615385	0.625	1
Neisseria sicca	1	1	0	0	0	0	0	0	0	0	0	0	0	0	0	1	0	1	0	1	0	1	0	1	0	1	1	0	0.538462	0.125	0.142857
Neisseria elongata	0	1	0	0	0	1	0	0	0	1	0	0	0	0	0	1	1	1	1	0	0	1	0	0	1	1	0	0	0.538462	0	0.428571
Capnocytophaga sp. oral taxon 336	0	0	1	1	1	1	0	0	0	0	0	1	0	0	0	0	1	1	0	0	1	1	1	1	0	0	1	0	0.538462	0.25	0.428571
SR1 [G-1] sp. oral taxon 345	0	1	0	1	1	0	1	1	1	1	0	1	1	1	1	0	1	0	1	1	1	1	0	0	1	0	0	0	0.538462	0.5	0.857143
Prevotella maculosa	1	1	0	1	1	1	1	1	1	1	0	1	1	1	1	0	1	1	0	0	1	1	1	0	1	0	0	0	0.538462	0.625	1
Fretibacterium fastidiosum	1	0	1	1	1	1	1	0	1	1	1	1	1	1	1	0	1	1	1	0	1	0	0	1	0	0	1	0	0.538462	0.875	0.714286
TM7 [G-6] sp. oral taxon 870	1	1	0	0	1	0	1	1	1	0	0	0	1	1	1	0	1	0	1	0	0	0	1	1	0	1	1	0	0.538462	0.625	0.428571
Aggregatibacter aphrophilus	0	0	1	0	0	0	1	0	0	0	0	0	1	0	0	1	1	1	0	1	0	1	1	0	1	0	0	0	0.538462	0.375	0
TM7 [G-3] sp. oral taxon 351	0	1	1	0	1	0	0	1	1	0	0	1	0	1	1	1	1	1	0	1	1	0	0	0	1	0	0	0	0.538462	0.375	0.571429
Haemophilus sputorum	1	1	0	0	0	0	0	0	0	0	0	0	0	0	1	1	0	0	0	0	1	1	1	1	0	0	1	0	0.538462	0.125	0.142857
Prevotella pallens	1	1	1	1	1	0	0	1	0	0	0	0	1	1	1	1	1	1	0	0	0	1	0	0	1	1	0	0	0.538462	0.5	0.571429
Capnocytophaga sp. oral taxon 332	1	1	0	0	0	0	0	1	0	1	0	0	0	0	1	0	1	1	0	1	0	1	0	1	0	1	0	0	0.538462	0.125	0.428571
Prevotella loescheii	0	0	0	0	0	0	0	0	1	0	0	0	0	0	0	0	1	1	1	1	1	1	1	0	0	0	0	0	0.538462	0.125	0
Selenomonas noxia	0	1	0	0	1	0	1	1	0	1	0	0	0	1	1	0	1	1	0	0	1	1	0	1	1	0	0	0	0.538462	0.25	0.571429
Veillonellaceae [G-1] sp. oral taxon 155	1	1	1	1	1	1	0	1	1	1	1	1	1	1	1	0	1	1	0	1	1	0	1	0	1	0	0	0	0.538462	0.75	1
Prevotella sp. oral taxon 300	1	1	0	1	0	1	0	1	1	1	0	1	1	1	1	0	1	1	0	0	1	0	1	1	1	0	0	0	0.538462	0.375	1
Ruminococcaceae [G-2] sp. oral taxon 085	1	1	0	0	0	1	1	1	1	1	0	1	0	0	0	1	0	1	1	1	1	0	1	0	1	0	0	0	0.538462	0.375	0.714286
Pseudomonas fluorescens	1	1	1	1	1	1	1	1	1	1	1	1	1	1	0	1	0	1	1	0	1	0	1	0	1	0	1	1	0.538462	1	1
Porphyromonas endodontalis	1	1	0	1	1	1	1	0	1	1	1	1	1	1	0	0	1	1	1	0	0	1	1	0	1	0	0	0	0.461538	0.75	0.857143
Prevotella denticola	1	0	0	1	0	0	0	1	0	1	0	1	1	1	1	0	1	0	0	0	1	0	1	0	1	1	0	0	0.461538	0.25	0.714286
Bacteroidetes [G-5] sp. oral taxon 511	1	1	0	1	1	1	1	0	1	1	1	1	1	1	0	0	1	1	0	0	1	1	0	0	0	1	1	1	0.461538	0.875	0.857143
Alloprevotella sp. oral taxon 473	1	1	0	0	0	0	1	1	0	0	0	0	0	0	1	0	1	0	1	0	0	1	0	0	0	1	1	0	0.461538	0.25	0.285714
Capnocytophaga sp. oral taxon 335	0	0	0	0	1	1	0	1	0	0	0	0	0	0	0	0	1	1	1	0	0	1	0	1	1	0	0	0	0.461538	0.125	0.285714
Streptococcus mutans	0	1	0	0	1	1	0	1	0	1	1	0	0	0	1	1	1	0	0	0	1	0	0	1	0	0	1	0	0.461538	0.25	0.571429
Leptotrichia shahii	0	1	0	0	1	0	0	0	0	1	0	0	0	0	0	0	1	1	0	1	1	1	0	1	0	0	0	0	0.461538	0.125	0.285714
Kingella denitrificans	0	0	1	0	0	0	0	0	0	0	0	0	1	1	0	0	0	1	0	1	0	1	0	1	1	1	0	0	0.461538	0.25	0.142857
Porphyromonas sp. oral taxon 275	0	0	0	0	1	0	1	0	0	1	0	0	1	1	0	0	0	1	0	1	0	1	1	1	1	0	0	0	0.461538	0.375	0.285714
Fretibacterium sp. oral taxon 360	1	0	1	1	1	1	1	0	1	1	1	1	1	1	1	0	1	1	1	1	0	0	0	0	0	0	1	1	0.461538	1	0.714286
Fusobacterium multispecies spp8 2	1	1	0	0	0	0	0	0	0	0	0	0	0	0	1	0	1	0	0	1	0	1	0	1	0	1	0	0	0.461538	0.125	0.142857
Actinomyces sp. oral taxon 896	0	0	0	0	0	0	0	0	0	0	0	0	0	1	0	0	1	1	1	0	1	1	0	1	0	0	0	0	0.461538	0	0.142857
Capnocytophaga sp. oral taxon 380	0	0	0	0	0	0	0	1	0	0	0	0	1	0	0	0	0	0	1	0	1	1	0	1	1	0	1	0	0.461538	0.125	0.142857
Alloprevotella tannerae	1	1	0	1	1	1	0	1	1	0	0	0	1	1	1	0	1	1	1	0	0	0	1	0	0	1	0	0	0.461538	0.5	0.714286
Treponema sp. oral taxon 231	1	1	0	1	1	1	0	0	1	1	0	1	1	0	1	0	1	1	1	0	1	1	0	0	0	0	0	0	0.461538	0.5	0.714286
Veillonellaceae [G-1] sp. oral taxon 150	1	0	1	1	1	0	1	1	1	1	0	1	1	1	1	0	1	1	0	0	1	0	0	0	1	0	1	0	0.461538	0.75	0.714286
Erysipelotrichaceae [G-1] sp. oral taxon 905	0	0	1	1	0	0	0	1	1	0	1	1	1	1	0	0	1	1	1	0	1	0	0	0	1	1	0	0	0.461538	0.5	0.571429
Lachnospiraceae [G] sp. Oral Taxon B32	0	1	0	0	1	1	0	0	1	0	0	0	0	1	0	0	1	0	1	1	1	1	0	0	0	1	0	0	0.461538	0.25	0.428571
SR1 [G-1] sp. oral taxon 874	1	1	0	0	0	0	1	0	0	1	0	0	0	0	1	0	1	0	0	1	0	1	0	1	0	1	0	0	0.461538	0.25	0.285714
Peptostreptococcaceae [XI][G-1] [Eubacterium] infirmum	1	0	0	1	1	0	1	1	0	1	0	0	1	1	1	0	1	1	1	0	1	0	0	0	0	1	0	0	0.461538	0.5	0.571429
Dialister pneumosintes	1	1	0	0	1	1	0	1	0	1	0	1	0	1	1	0	1	1	1	0	1	1	0	0	0	0	0	0	0.461538	0.25	0.857143
Treponema maltophilum	1	1	1	1	1	1	1	0	1	1	1	1	1	1	1	0	1	1	1	0	1	0	0	0	0	0	1	0	0.461538	0.875	0.857143
Fusobacterium multispecies spp17 2	0	0	0	0	0	0	1	0	0	0	0	0	0	0	0	0	0	1	0	1	0	1	0	1	1	0	0	0	0.384615	0.125	0
Tannerella forsythia	1	1	1	1	1	1	1	0	1	1	1	1	1	1	0	0	1	1	1	0	0	0	0	1	0	0	1	0	0.384615	0.875	0.857143
Streptococcus constellatus	1	0	0	1	0	1	1	0	1	1	1	1	1	1	0	0	0	1	1	1	1	0	0	0	1	0	0	1	0.384615	0.75	0.714286
Porphyromonas sp. oral taxon 278	1	1	0	0	0	0	0	0	0	1	0	0	0	0	0	0	0	1	0	0	0	1	1	1	0	0	1	0	0.384615	0.125	0.285714
Anaeroglobus geminatus	0	0	0	0	1	1	0	1	0	1	0	0	0	0	1	0	1	1	1	0	0	0	0	0	1	0	0	0	0.384615	0.125	0.428571
Streptococcus sp. oral taxon 070	1	0	0	0	1	1	1	1	1	1	1	0	1	1	0	0	0	1	0	1	1	1	0	0	1	0	0	0	0.384615	0.75	0.571429
Capnocytophaga sp. oral taxon 863	1	1	0	0	0	0	0	0	0	1	0	0	0	0	0	0	0	0	0	1	0	1	0	1	0	1	1	0	0.384615	0.125	0.285714
Streptococcus multispecies spp25 2	1	1	0	0	0	0	0	0	0	0	0	0	0	0	1	1	0	0	0	1	0	1	0	0	1	0	0	0	0.384615	0.125	0.142857
Selenomonas sp. oral taxon 134	0	1	0	1	1	1	0	1	0	1	1	0	0	1	1	0	1	1	1	0	1	0	0	0	0	0	0	0	0.384615	0.25	0.857143
Selenomonas infelix	1	1	0	0	1	0	0	0	0	1	0	0	0	1	0	0	1	1	1	0	1	1	0	0	0	0	0	0	0.384615	0.25	0.428571
Selenomonas dianae	1	1	0	0	1	1	0	0	1	1	0	0	1	1	1	0	0	1	1	0	1	0	0	1	0	0	0	0	0.384615	0.5	0.571429
Prevotella veroralis	0	0	0	1	0	0	0	1	1	1	0	1	1	0	0	0	0	0	0	0	1	1	1	0	1	0	1	0	0.384615	0.25	0.571429
Actinomyces sp. oral taxon 178	1	1	0	0	1	1	1	1	0	1	0	0	1	1	0	0	1	0	1	0	0	1	1	1	0	0	0	0	0.384615	0.5	0.714286
Prevotella saccharolytica	1	1	0	1	1	0	1	1	0	1	0	0	1	0	1	0	1	0	0	1	1	1	0	0	0	0	0	0	0.384615	0.5	0.571429
TM7 [G-2] sp. oral taxon 350	0	1	0	1	1	1	1	1	1	1	0	1	1	1	1	0	1	0	1	0	0	1	0	1	0	0	0	1	0.384615	0.625	1
Neisseria multispecies spp5 2	0	0	0	0	0	0	0	0	0	0	0	0	0	0	0	0	0	1	1	0	0	0	1	0	0	1	0	0	0.307692	0	0
Actinobaculum sp. oral taxon 848 nov 96.531%	0	0	0	0	0	0	1	0	0	1	0	1	0	0	1	0	0	1	0	0	0	0	1	0	1	0	0	0	0.307692	0.125	0.285714
Filifactor alocis	1	0	0	1	1	1	1	0	1	1	1	1	1	1	0	0	0	1	1	0	0	1	0	0	0	0	1	0	0.307692	0.75	0.714286
Veillonellaceae [G-1] sp. oral taxon 132	0	1	0	0	1	1	1	1	1	1	0	1	1	1	1	0	0	1	0	0	1	0	1	0	0	0	0	0	0.307692	0.5	0.857143
Aggregatibacter sp. oral taxon 512	0	0	0	0	1	0	1	0	0	1	0	0	0	0	1	1	0	1	0	0	0	1	0	0	0	0	0	0	0.307692	0.25	0.142857
Actinomyces sp. oral taxon 897	1	1	0	0	1	0	1	1	1	1	1	1	1	1	0	0	1	1	0	0	0	1	0	1	0	0	0	0	0.307692	0.75	0.714286
TM7 [G-1] sp. oral taxon 869 nov 95.815%	1	1	0	0	0	1	1	0	0	0	0	0	1	1	0	0	0	0	1	1	0	1	0	0	0	1	0	0	0.307692	0.375	0.428571
Prevotella sp. oral taxon 301	0	1	0	1	1	1	1	1	0	1	0	1	1	1	1	0	1	1	0	0	1	0	0	0	0	0	0	0	0.307692	0.375	1
Fusobacterium multispecies spp1 2	1	1	1	1	1	0	1	1	1	0	0	0	1	1	1	0	1	1	0	0	0	0	0	0	0	0	1	0	0.307692	0.75	0.571429
Treponema sp. oral taxon 237	1	0	0	1	1	1	0	0	0	1	1	1	1	1	0	0	1	1	0	0	1	1	0	0	0	0	0	0	0.307692	0.5	0.714286
Olsenella uli	0	0	1	1	1	1	0	1	0	1	0	1	1	1	1	0	1	0	1	0	0	0	0	0	1	0	0	0	0.307692	0.375	0.857143
Pseudomonas sp. Oral Taxon B99	0	0	1	0	1	1	0	0	0	0	1	0	1	0	0	1	0	1	0	0	0	0	1	0	1	0	0	1	0.307692	0.625	0.142857
Fusobacterium multispecies spp18 3	0	0	0	0	0	0	0	0	0	0	0	0	1	0	0	0	0	1	0	0	0	0	0	1	1	0	0	1	0.230769	0.25	0
Porphyromonas sp. oral taxon 284	1	1	1	0	0	1	0	1	0	0	0	0	1	1	0	0	0	0	0	1	0	1	1	0	0	0	0	0	0.230769	0.375	0.571429
Mogibacterium timidum	0	0	0	1	0	1	1	0	1	1	0	1	1	1	0	0	0	1	1	0	0	0	0	0	0	0	1	0	0.230769	0.375	0.714286
Slackia exigua	0	1	1	1	1	1	1	1	0	1	0	1	1	1	1	0	0	1	0	0	1	0	0	0	0	0	0	0	0.230769	0.5	1
Fusobacterium multispecies spp19 2	0	0	0	0	1	0	1	0	0	1	0	0	0	0	0	0	0	0	0	1	0	0	1	0	1	0	0	1	0.230769	0.375	0.142857
Fretibacterium sp. oral taxon 359	1	1	1	1	1	1	1	0	1	1	1	1	1	1	0	0	1	1	0	0	0	0	0	0	0	0	1	0	0.230769	0.875	0.857143
Actinomyces israelii	1	0	0	0	1	0	1	1	0	0	1	1	1	0	0	0	1	1	1	0	0	0	0	0	0	0	0	0	0.230769	0.625	0.285714
Lachnospiraceae [G-2] sp. oral taxon 096	0	0	0	1	0	0	0	1	0	1	0	0	0	1	0	0	1	1	0	0	1	0	0	0	0	0	0	0	0.230769	0	0.571429
Treponema denticola	1	0	1	1	1	1	1	0	1	1	1	1	1	1	0	0	0	1	1	0	0	0	0	0	0	0	1	0	0.230769	0.875	0.714286
Treponema sp. oral taxon 268	1	1	1	1	1	1	1	1	1	1	0	1	1	1	1	0	1	1	0	0	0	0	0	0	0	0	0	0	0.230769	0.75	1
Prevotella pleuritidis	0	0	0	1	0	1	0	0	1	1	1	1	1	1	0	0	1	1	0	0	0	1	0	0	0	0	0	0	0.230769	0.375	0.714286
Fusobacterium nucleatum subsp. nucleatum	1	0	0	0	1	0	1	1	0	0	1	1	1	1	0	0	1	0	0	1	0	0	0	0	1	0	0	0	0.230769	0.625	0.428571
Treponema lecithinolyticum	1	1	0	1	1	1	0	0	1	1	0	1	1	1	0	0	0	1	0	0	1	0	0	0	0	0	1	0	0.230769	0.5	0.857143
Pseudomonas sp. Oral Taxon C61	1	1	1	1	1	1	1	1	1	1	1	1	1	1	1	0	0	0	0	0	0	0	1	0	1	0	0	1	0.230769	1	1
Aggregatibacter multispecies sppn1 2 nov 97.566%	0	0	0	0	0	0	0	0	0	0	0	0	0	0	1	0	0	0	0	0	0	0	0	0	0	1	0	0	0.153846	0	0
Prevotella baroniae	0	1	0	1	1	1	1	0	0	1	0	0	1	1	0	0	1	0	1	0	0	0	0	0	0	0	0	0	0.153846	0.375	0.714286
Johnsonella sp. oral taxon 166	0	0	0	1	1	1	1	0	0	0	1	1	1	1	0	0	1	1	0	0	0	0	0	0	0	0	0	0	0.153846	0.5	0.571429
Bacteroidetes [G-3] sp. oral taxon 365	0	1	0	1	1	1	0	0	1	1	1	1	1	1	0	0	0	1	1	0	0	0	0	0	0	0	0	0	0.153846	0.5	0.857143
Lachnospiraceae [G-8] sp. oral taxon 500	1	1	0	1	1	1	1	0	1	1	1	1	1	1	0	0	1	1	0	0	0	0	0	0	0	0	0	0	0.153846	0.75	0.857143
Peptostreptococcaceae [XI][G-4] sp. oral taxon 369	1	1	0	0	1	1	1	0	1	1	0	1	1	1	0	0	0	1	0	0	0	0	0	0	0	0	1	0	0.153846	0.625	0.714286
Aggregatibacter actinomycetemcomitans	0	0	0	0	0	0	0	0	1	0	1	1	0	0	0	0	0	0	0	0	1	0	1	0	0	0	0	0	0.153846	0.25	0.142857
Bacteroidetes [G-5] sp. oral taxon 505	0	0	1	1	1	1	0	0	0	0	1	1	0	0	0	0	0	0	1	0	0	1	0	0	0	0	0	0	0.153846	0.375	0.428571
Peptostreptococcaceae [XI][G-5] [Eubacterium] saphenum	0	0	0	1	1	1	0	0	0	0	1	1	0	0	0	0	0	1	0	0	0	0	0	0	0	0	1	0	0.153846	0.25	0.428571
Campylobacter rectus	1	1	0	0	1	1	0	0	0	0	0	1	1	1	0	0	1	1	0	0	0	0	0	0	0	0	0	0	0.153846	0.375	0.571429
Desulfobulbus sp. oral taxon 041	1	0	0	0	1	1	0	0	0	1	1	1	1	1	0	0	0	1	0	0	0	0	0	0	0	0	1	0	0.153846	0.5	0.571429
Porphyromonas gingivalis	1	0	1	1	1	1	1	0	0	1	1	1	1	0	0	0	0	1	1	0	0	0	0	0	0	0	0	0	0.153846	0.75	0.571429
Bacteroidaceae [G-1] sp. oral taxon 272	1	1	1	1	1	1	1	0	1	1	1	1	0	0	0	0	0	1	1	0	0	0	0	0	0	0	0	0	0.153846	0.75	0.714286
Peptostreptococcaceae [XI][G-6] [Eubacterium] minutum	0	0	0	1	1	1	1	0	0	0	1	1	1	1	0	0	0	1	1	0	0	0	0	0	0	0	0	0	0.153846	0.5	0.571429
Anaerolineae [G-1] sp. oral taxon 439	1	1	0	0	1	1	1	0	0	1	1	1	1	1	0	0	0	1	1	0	0	0	0	0	0	0	0	0	0.153846	0.625	0.714286
Bifidobacterium dentium	0	1	0	0	0	0	0	1	0	0	0	0	0	1	1	0	0	0	1	0	0	0	0	0	0	0	0	0	0.153846	0	0.428571
Fusobacteria [G-1] sp. Oral Taxon A71	0	0	1	1	1	1	0	0	0	0	0	1	1	1	0	0	0	1	0	0	0	0	1	0	0	0	0	0	0.153846	0.375	0.571429
Burkholderiaceae [G] sp. Oral Taxon D14	0	0	1	0	0	0	0	0	1	0	1	0	0	0	0	0	0	0	0	1	0	0	1	0	0	0	0	0	0.153846	0.375	0
Bacteroidetes [G-3] sp. oral taxon 280	1	1	1	1	1	1	1	0	0	1	1	1	0	0	0	0	0	1	1	0	0	0	0	0	0	0	0	0	0.153846	0.625	0.714286
Fusobacterium sp. oral taxon 370	1	0	1	1	0	0	1	0	0	0	1	0	1	1	0	0	0	0	0	0	0	1	0	1	0	0	0	0	0.153846	0.625	0.285714
Treponema sp. oral taxon 234	0	0	1	0	1	1	0	0	0	0	0	1	0	1	0	0	0	1	0	0	0	0	0	0	0	0	1	0	0.153846	0.25	0.428571
Parascardovia denticolens	0	0	0	0	0	0	0	1	0	1	0	1	0	0	1	0	0	0	0	0	0	0	0	0	0	0	0	0	0.0769231	0	0.428571
Prevotella sp. oral taxon 443	0	0	0	1	0	0	0	0	0	0	1	1	0	0	0	0	0	1	0	0	0	0	0	0	0	0	0	0	0.0769231	0.125	0.285714
Veillonellaceae [G-1] sp. oral taxon 135	0	1	0	1	0	0	0	0	0	1	1	1	1	1	0	0	1	0	0	0	0	0	0	0	0	0	0	0	0.0769231	0.25	0.714286
Actinomyces sp. oral taxon 171 nov 96.838%	0	0	1	0	0	0	0	0	0	0	0	0	0	0	0	0	0	0	0	0	0	0	1	0	0	0	0	0	0.0769231	0.125	0
Veillonellaceae [G-1] sp. oral taxon 148	0	0	0	1	1	1	1	0	1	1	0	0	1	1	0	0	1	0	0	0	0	0	0	0	0	0	0	0	0.0769231	0.5	0.571429
TM7 [G-4] sp. oral taxon 355	0	0	0	0	1	1	1	0	1	0	1	1	1	1	0	0	1	0	0	0	0	0	0	0	0	0	0	0	0.0769231	0.625	0.428571
Treponema sp. Oral Taxon G85	0	0	1	1	1	1	0	0	0	0	0	0	1	1	0	0	1	0	0	0	0	0	0	0	0	0	0	0	0.0769231	0.375	0.428571
Treponema sp. oral taxon 270	0	0	1	1	1	1	0	0	0	1	0	1	1	1	0	0	1	0	0	0	0	0	0	0	0	0	0	0	0.0769231	0.375	0.714286
Streptococcus sinensis	1	1	0	0	0	1	1	0	0	1	0	1	1	1	0	0	0	0	1	0	0	0	0	0	0	0	0	0	0.0769231	0.375	0.714286
Fretibacterium sp. oral taxon 362	0	0	1	1	1	1	1	0	0	1	1	1	1	1	0	0	0	0	0	0	0	0	0	0	0	0	1	0	0.0769231	0.625	0.714286
Acinetobacter lwoffii	1	1	1	1	1	0	0	0	1	0	1	1	1	1	0	0	0	0	0	0	0	0	0	1	0	0	0	0	0.0769231	0.75	0.571429
Bacteroidetes [G-5] sp. oral taxon 507	0	0	0	0	1	1	0	0	0	0	1	1	0	0	0	0	0	1	0	0	0	0	0	0	0	0	0	0	0.0769231	0.25	0.285714
Enterobacter hormaechei	1	1	1	1	0	1	0	1	1	1	1	0	1	1	0	0	0	1	0	0	0	0	0	0	0	0	0	0	0.0769231	0.625	0.857143
Leuconostoc lactis	1	1	0	0	0	0	0	0	0	0	0	0	0	0	0	0	0	0	0	0	0	0	0	0	1	0	0	0	0.0769231	0.125	0.142857
Peptoniphilaceae [G-1] sp. oral taxon 113	1	0	0	1	0	0	0	0	0	0	1	1	0	0	0	0	0	0	0	0	0	0	0	0	1	0	0	0	0.0769231	0.25	0.285714
Enterobacter cloacae	1	1	1	1	1	1	1	1	1	1	1	1	1	1	0	0	0	0	0	0	0	0	0	0	1	0	0	0	0.0769231	0.875	1
Bacteroidetes [G-6] sp. oral taxon 516	0	0	0	0	1	1	0	0	1	0	1	1	0	1	0	0	0	1	0	0	0	0	0	0	0	0	0	0	0.0769231	0.375	0.428571
Clostridiales [G] sp. Oral Taxon G74	0	0	0	0	0	0	1	0	1	1	1	1	0	0	0	0	0	1	0	0	0	0	0	0	0	0	0	0	0.0769231	0.375	0.285714
Veillonellaceae [G-1] sp. oral taxon 145	1	1	1	1	1	1	1	0	1	1	1	1	1	1	0	0	0	1	0	0	0	0	0	0	0	0	0	0	0.0769231	0.875	0.857143
Pseudomonas viridiflava	0	0	1	0	0	1	0	0	0	1	1	0	0	0	0	0	0	1	0	0	0	0	0	0	0	0	0	1	0.0769231	0.375	0.285714
Actinomyces cardiffensis	1	1	0	1	1	0	0	0	0	0	1	1	0	0	0	0	0	0	0	0	0	0	0	0	0	0	0	0	0	0.375	0.428571
Atopobium sp. oral taxon 810	0	0	0	0	0	0	0	0	0	0	1	1	0	0	0	0	0	0	0	0	0	0	0	0	0	0	0	0	0	0.125	0.142857
Bacteroidetes [G-3] sp. oral taxon 503	0	1	0	0	1	1	0	0	0	1	0	0	1	1	0	0	0	0	0	0	0	0	0	0	0	0	0	0	0	0.25	0.571429
Bacteroidetes [G-5] sp. oral taxon 505 nov 95.868%	0	0	0	0	1	1	0	0	0	0	0	0	0	0	0	0	0	0	0	0	0	0	0	0	0	0	0	0	0	0.125	0.142857
Bacteroidetes [G-5] sp. oral taxon 505 nov 96.281%	0	0	0	0	0	0	0	0	0	0	0	1	1	1	0	0	0	0	0	0	0	0	0	0	0	0	0	0	0	0.125	0.285714
Bacteroides heparinolyticus	0	0	0	0	1	1	0	0	0	0	1	1	0	0	0	0	0	0	0	0	0	0	0	0	0	0	0	0	0	0.25	0.285714
Tannerella forsythia nov 97.531%	0	0	0	0	0	0	0	0	0	0	0	0	0	0	0	0	0	0	0	0	0	0	0	0	0	0	0	0	0	0	0
Prevotella sp. oral taxon 304	0	0	0	1	1	1	0	0	0	1	0	1	0	0	0	0	0	0	0	0	0	0	0	0	0	0	0	0	0	0.125	0.571429
Chryseobacterium bovis	0	0	0	0	0	0	0	0	0	1	0	0	0	0	0	0	0	0	0	0	0	0	0	0	0	0	0	0	0	0	0.142857
Chryseobacterium gwangjuense	0	1	1	1	0	0	0	0	1	0	1	1	0	1	0	0	0	0	0	0	0	0	0	0	0	0	0	0	0	0.375	0.571429
Chryseobacterium vrystaatense	1	0	1	1	0	0	1	0	1	0	1	1	1	1	0	0	0	0	0	0	0	0	0	0	0	0	0	0	0	0.75	0.428571
Rhodothermus profundi nov 75.591%	0	0	0	0	0	0	0	1	0	0	0	0	0	0	0	0	0	0	0	0	0	0	0	0	0	0	0	0	0	0	0.142857
Pedobacter sp. oral taxon 933 nov 79.435%	0	0	0	0	1	1	0	0	0	0	0	0	0	0	0	0	0	0	0	0	0	0	0	0	0	0	0	0	0	0.125	0.142857
Enterococcus faecalis	0	0	1	0	0	0	1	0	1	0	1	0	1	1	0	0	0	0	0	0	0	0	0	0	0	0	0	0	0	0.625	0.142857
Lactobacillus paracasei	0	0	0	0	0	0	0	0	0	0	0	0	1	1	0	0	0	0	0	0	0	0	0	0	0	0	0	0	0	0.125	0.142857
Lactococcus lactis	0	1	1	0	0	0	0	0	1	0	0	0	0	0	0	0	0	0	0	0	0	0	0	0	0	0	0	0	0	0.25	0.142857
Lactococcus raffinolactis	0	0	1	1	0	0	1	0	1	0	0	0	0	1	0	0	0	0	0	0	0	0	0	0	0	0	0	0	0	0.375	0.285714
Clostridiales [F-1][G-2] sp. oral taxon 402	0	0	0	0	0	0	0	0	0	0	1	1	0	0	0	0	0	0	0	0	0	0	0	0	0	0	0	0	0	0.125	0.142857
Eubacterium [XI][G] sp. Oral Taxon B60	0	0	0	0	0	0	0	0	0	0	1	1	0	0	0	0	0	0	0	0	0	0	0	0	0	0	0	0	0	0.125	0.142857
Peptoniphilaceae [G-2] sp. oral taxon 790	1	0	0	0	0	0	0	0	0	0	1	1	0	0	0	0	0	0	0	0	0	0	0	0	0	0	0	0	0	0.25	0.142857
Peptostreptococcaceae [XI][G-4] sp. oral taxon 103	0	0	1	1	1	1	1	0	1	1	1	1	0	0	0	0	0	0	0	0	0	0	0	0	0	0	0	0	0	0.625	0.571429
Alphaproteobacteria [G] sp. Oral Taxon A28	0	0	0	0	0	0	0	0	0	1	0	1	1	1	0	0	0	0	0	0	0	0	0	0	0	0	0	0	0	0.125	0.428571
Brevundimonas diminuta	0	0	1	0	1	0	0	0	1	1	1	0	1	0	0	0	0	0	0	0	0	0	0	0	0	0	0	0	0	0.625	0.142857
Sphingomonas hankookensis	0	0	1	1	0	0	0	0	0	0	0	0	1	0	0	0	0	0	0	0	0	0	0	0	0	0	0	0	0	0.25	0.142857
Delftia acidovorans	0	0	1	1	0	1	1	0	1	1	1	1	1	1	0	0	0	0	0	0	0	0	0	0	0	0	0	0	0	0.625	0.714286
Massilia aurea	1	0	0	0	1	0	0	0	0	0	0	0	0	0	0	0	0	0	0	0	0	0	0	0	0	0	0	0	0	0.25	0
Desulfomicrobium orale nov 85.941%	0	0	0	0	1	1	0	0	0	0	0	0	0	0	0	0	0	0	0	0	0	0	0	0	0	0	0	0	0	0.125	0.142857
Hafnia alvei	0	1	1	1	0	0	0	0	1	0	0	0	1	1	0	0	0	0	0	0	0	0	0	0	0	0	0	0	0	0.375	0.428571
Serratia liquefaciens	0	0	1	1	1	0	0	0	1	0	0	0	1	0	0	0	0	0	0	0	0	0	0	0	0	0	0	0	0	0.5	0.142857
Enterobacter cancerogenus	1	1	1	1	0	1	0	1	1	1	1	1	1	1	0	0	0	0	0	0	0	0	0	0	0	0	0	0	0	0.625	1
Enterobacter hormaechei nov 96.130%	1	0	1	0	1	1	0	1	1	0	0	0	1	0	0	0	0	0	0	0	0	0	0	0	0	0	0	0	0	0.625	0.285714
Enterobacter sp. str. 638	1	0	1	0	1	0	0	0	1	1	0	0	1	1	0	0	0	0	0	0	0	0	0	0	0	0	0	0	0	0.625	0.285714
Erwinia aphidicola	1	0	1	0	1	1	0	1	1	0	1	1	1	1	0	0	0	0	0	0	0	0	0	0	0	0	0	0	0	0.75	0.571429
Erwinia billingiae	0	0	1	0	1	1	0	0	1	1	0	0	1	0	0	0	0	0	0	0	0	0	0	0	0	0	0	0	0	0.5	0.285714
Kluyvera ascorbata nov 96.545%	0	0	1	0	1	0	0	0	1	1	0	0	1	0	0	0	0	0	0	0	0	0	0	0	0	0	0	0	0	0.5	0.142857
Serratia proteamaculans	0	0	0	0	1	0	0	0	0	0	0	0	0	1	0	0	0	0	0	0	0	0	0	0	0	0	0	0	0	0.125	0.142857
Acinetobacter sp. Oral Taxon C13	1	1	1	1	1	1	1	1	1	1	1	0	1	1	0	0	0	0	0	0	0	0	0	0	0	0	0	0	0	0.875	0.857143
Pseudomonas sp. Oral Taxon C85	1	0	1	0	0	0	0	0	1	1	1	1	1	1	0	0	0	0	0	0	0	0	0	0	0	0	0	0	0	0.625	0.428571
Pseudomonas tolaasii	0	1	1	0	0	1	0	0	0	1	1	0	1	0	0	0	0	0	0	0	0	0	0	0	0	0	0	1	0	0.5	0.428571
TM7 [G-1] sp. oral taxon 349 nov 97.788%	1	0	0	0	0	0	0	0	0	0	1	1	0	0	0	0	0	0	0	0	0	0	0	0	0	0	0	0	0	0.25	0.142857
Treponema parvum	0	0	1	1	1	1	0	0	0	1	0	1	1	1	0	0	0	0	0	0	0	0	0	0	0	0	0	0	0	0.375	0.714286
Fretibacterium multispecies spp9 2	0	0	0	0	0	0	0	0	0	0	0	0	1	1	0	0	0	0	0	0	0	0	0	0	0	0	0	0	0	0.125	0.142857
Fretibacterium sp. oral taxon 358	0	0	0	0	1	1	0	0	0	0	1	1	0	0	0	0	0	0	0	0	0	0	0	0	0	0	0	0	0	0.25	0.285714
Fretibacterium sp. oral taxon 361	0	0	1	1	1	1	1	0	0	0	1	1	0	0	0	0	0	0	0	0	0	0	0	0	0	0	0	0	0	0.5	0.428571
# detected species	169	165	145	137	216	162	157	134	166	183	113	135	179	170	169	106	195	209	163	137	153	172	151	155	147	99	139	39	153.462	148	155.143
