# Supplementary material for: Bacteriome analysis of Aggregatibacter actinomycetemcomitans-JP2 genotype-associated Grade C periodontitis in Moroccan adolescents
Source: Front Oral Health. 2023 Nov 14;4:1288499. doi: 10.3389/froh.2023.1288499 (PMC10682098; doi:10.3389/froh.2023.1288499)
Supplement: Supplementary file 5 [file Table5.xlsx]

## Sheet: Shallow pockets
feature	coef	stderr	pval	qval
Enterobacter	5.50953	0.902643	2.22264e-06	4.71199e-05
Pseudomonas	4.32772	0.895923	5.78155e-05	0.000510704
Acinetobacter	3.86615	0.687965	7.57114e-06	0.000106793
Chryseobacterium	3.33457	0.792552	0.00029041	0.00181697
Fretibacterium	2.51436	0.883448	0.00871212	0.029317
Bacteroidetes G3	2.16979	0.6686	0.00332499	0.0133
Peptostreptococcaceae XI G4	2.10552	0.585678	0.00139017	0.00683889
Enterococcus	2.09614	0.881554	0.0253785	0.0648222
Bacteroidetes G5	2.0345	0.839313	0.0229167	0.0607291
Erwinia	1.98129	0.555187	0.00148553	0.00684637
Anaerolineae G1	1.95109	0.718538	0.0118297	0.0348318
Lachnospiraceae G8	1.77774	0.515004	0.00199148	0.00861619
TM7 G4	1.47126	0.525941	0.00976932	0.0313975
Lactococcus	1.34405	0.63349	0.0439547	0.0991318
Hafnia	1.27255	0.529373	0.0239598	0.0627095
Kluyvera	1.16399	0.521652	0.0348609	0.0821168
TM7 G2	1.1114	0.480097	0.0291135	0.0726124
Serratia	0.976337	0.277171	0.00166852	0.0075261
Fusobacterium	-1.21839	0.447122	0.0115692	0.0345448
Prevotella	-1.24762	0.589563	0.0444604	0.0992169
Propionibacterium	-1.30176	0.475425	0.0112208	0.033983
Shuttleworthia	-1.32437	0.574295	0.0296796	0.0731636
Eikenella	-1.35097	0.543576	0.0199896	0.0543306
Streptococcus	-1.508	0.431393	0.00178485	0.00788309
Dialister	-1.53065	0.710957	0.0411659	0.0938406
Lachnoanaerobaculum	-1.53682	0.571142	0.0125224	0.0363665
Scardovia	-1.64343	0.746695	0.0371952	0.0857107
Granulicatella	-1.69267	0.596327	0.00886925	0.0293794
Corynebacterium	-1.70803	0.391728	0.000195596	0.00133762
Oribacterium	-1.78097	0.586989	0.00556264	0.0203324
Cardiobacterium	-1.84448	0.594963	0.00474066	0.0179468
Stenotrophomonas	-1.86205	0.638728	0.00739488	0.0257003
Aggregatibacter	-1.87183	0.728007	0.0164712	0.0459914
Bergeyella	-1.88964	0.675556	0.00977468	0.0313975
Gemella	-1.96782	0.656254	0.00605899	0.0217713
Capnocytophaga	-2.02771	0.729043	0.0101441	0.0320976
Actinobaculum	-2.18081	0.70739	0.00494342	0.0183861
Campylobacter	-2.19209	0.491746	0.000151938	0.00107369
Veillonella	-2.19954	0.612643	0.00140702	0.00683889
Kingella	-2.35524	0.516199	0.00011577	0.000909008
Abiotrophia	-2.48018	0.607257	0.000398949	0.00228587
Rothia	-2.79394	0.509418	1.06962e-05	0.000119347
Lautropia	-2.89161	0.519004	8.56362e-06	0.000106793
Leptotrichia	-3.51073	0.60387	4.62097e-06	7.61029e-05
Neisseria	-3.86656	0.699581	9.59599e-06	0.000113019
Haemophilus	-3.91134	0.678642	5.24953e-06	7.94929e-05

## Sheet: Deep pockets
feature	coef	stderr	pval	qval
Enterobacter	6.85435	0.94171	1.25847e-07	6.66988e-06
Bacteroidetes G3	3.63492	0.697537	2.16064e-05	0.000229027
Treponema	3.4723	0.711569	5.08794e-05	0.000468975
Bacteroidaceae G1	3.23198	0.78568	0.000369892	0.00217825
Anaerolineae G1	3.12311	0.749637	0.000323013	0.00195653
Acinetobacter	3.01887	0.717741	0.000291401	0.00181697
Veillonellaceae G1	2.91994	0.650848	0.000141088	0.0010314
Pseudomonas	2.78885	0.934699	0.00627926	0.0221867
Bacteroidetes G5	2.74326	0.87564	0.00437827	0.0168763
Fretibacterium	2.66984	0.921685	0.00772823	0.0264256
Bacteroidales G2	2.46522	0.897426	0.0109909	0.033769
Peptostreptococcaceae XI G4	2.10222	0.611027	0.00204918	0.00868851
Fusobacteria G1	2.04654	0.614897	0.00270902	0.0110445
TM7 G2	1.99131	0.500876	0.000527399	0.00294233
Bacteroidetes G6	1.97948	0.755822	0.014771	0.042317
Erwinia	1.8714	0.579216	0.00344442	0.0135226
Lachnospiraceae G8	1.81232	0.537294	0.00242404	0.0100764
Desulfobulbus	1.68129	0.717183	0.0273104	0.0689263
Delftia	1.60637	0.675154	0.0252957	0.0648222
Tannerella	1.43841	0.55953	0.0164875	0.0459914
Peptostreptococcaceae XI G6	1.35503	0.493062	0.0109599	0.033769
Bacteroides	1.26054	0.561089	0.033742	0.0803741
TM7 G4	1.21782	0.548705	0.035759	0.0833067
Slackia	1.16177	0.460943	0.0184752	0.0508667
Catonella	-1.08244	0.478221	0.0325416	0.0783957
Actinomyces	-1.20506	0.490421	0.0212869	0.0571244
Capnocytophaga	-1.7266	0.760597	0.032083	0.0781793
Campylobacter	-1.85792	0.513029	0.00130036	0.00672382
Streptococcus	-2.09306	0.450064	9.21686e-05	0.000751528
Propionibacterium	-2.14548	0.496002	0.000213981	0.00141762
Eikenella	-2.14912	0.567103	0.000848661	0.00461323
Fusobacterium	-2.36454	0.466474	3.11832e-05	0.000314802
Bergeyella	-2.51978	0.704795	0.00146144	0.00684637
Actinobaculum	-2.64706	0.738007	0.00141939	0.00683889
Lachnoanaerobaculum	-2.7065	0.595861	0.000122089	0.000924391
Aggregatibacter	-2.76025	0.759516	0.00125912	0.00667333
Corynebacterium	-2.81431	0.408682	3.22384e-07	1.13909e-05
Cardiobacterium	-2.93913	0.620713	7.40331e-05	0.000627801
Veillonella	-3.14823	0.639159	4.51874e-05	0.000435442
Kingella	-3.33723	0.53854	1.76057e-06	4.14713e-05
Granulicatella	-3.61451	0.622136	4.66669e-06	7.61029e-05
Neisseria	-4.06876	0.72986	8.49274e-06	0.000106793
Leptotrichia	-4.07195	0.630007	9.07606e-07	2.40515e-05
Gemella	-4.07418	0.684657	3.26741e-06	6.2972e-05
Lautropia	-4.14595	0.541468	5.17597e-08	5.48653e-06
Abiotrophia	-4.3903	0.63354	2.90196e-07	1.13909e-05
Haemophilus	-4.75632	0.708015	4.85669e-07	1.47088e-05
Rothia	-4.88712	0.531466	1.69405e-09	3.59139e-07
Stenotrophomonas	-4.9727	0.666373	8.15497e-08	5.76284e-06
