# Supplementary material for: Bacteriome analysis of Aggregatibacter actinomycetemcomitans-JP2 genotype-associated Grade C periodontitis in Moroccan adolescents
Source: Front Oral Health. 2023 Nov 14;4:1288499. doi: 10.3389/froh.2023.1288499 (PMC10682098; doi:10.3389/froh.2023.1288499)
Supplement: Supplementary file 6 [file Table6.xlsx]

## Sheet: Shallow pockets
feature	coef	stderr	pval	qval
Pseudomonas sp. Oral Taxon C61	6.60347	0.836777	3.01093e-08	6.16237e-06
Enterobacter cloacae	5.47145	0.966162	6.77794e-06	0.000238774
Enterobacter cancerogenus	4.10627	0.935987	0.000182463	0.00211381
Pseudomonas fluorescens	3.78186	0.805158	8.17078e-05	0.00145506
Acinetobacter lwoffii	3.36354	0.65949	2.8764e-05	0.000765927
Chryseobacterium vrystaatense	3.20608	0.660137	5.40174e-05	0.00109248
Enterobacter hormaechei	3.1012	0.827754	0.000947101	0.00765158
Acinetobacter sp. Oral Taxon C13	3.10064	0.639489	5.5158e-05	0.00109248
Porphyromonas endodontalis	2.65852	0.892672	0.00636303	0.0315072
Tannerella forsythia	2.58273	0.8872	0.00746808	0.0361055
Fretibacterium sp. oral taxon 360	2.47874	0.79986	0.00475452	0.0262998
Treponema denticola	2.39708	0.770405	0.00461237	0.0259816
Fretibacterium sp. oral taxon 362	2.35732	0.702472	0.00253049	0.0161846
Veillonellaceae G 1 sp. oral taxon 145	2.30846	0.59074	0.000627666	0.00558532
Fretibacterium sp. oral taxon 359	2.30794	0.601468	0.000751757	0.006323
Enterococcus faecalis	2.17952	0.880367	0.020426	0.0706408
Pseudomonas sp. Oral Taxon C85	2.05211	0.504104	0.000412985	0.00384201
Anaerolineae G 1 sp. oral taxon 439	2.03446	0.744103	0.0113253	0.0479569
Chryseobacterium gwangjuense	1.99765	0.670284	0.0063304	0.0315072
Erwinia aphidicola	1.93492	0.541627	0.00147164	0.0110419
Lachnospiraceae G 8 sp. oral taxon 500	1.86112	0.547845	0.00228288	0.0152052
Peptostreptococcaceae XI G 4 sp. oral taxon 103	1.77194	0.539052	0.00299896	0.0184136
Bacteroidetes G 3 sp. oral taxon 365	1.58537	0.682331	0.0285802	0.0886275
TM7 G 4 sp. oral taxon 355	1.55464	0.549793	0.00909805	0.0399014
Treponema maltophilum	1.54644	0.670187	0.02959	0.0903894
Fusobacterium sp. oral taxon 370	1.49986	0.553915	0.0120401	0.0506152
Peptostreptococcaceae XI G 4 sp. oral taxon 369	1.427	0.6141	0.0285639	0.0886275
TM7 G 1 sp. oral taxon 349	1.40859	0.605904	0.0284982	0.0886275
Treponema lecithinolyticum	1.39139	0.492018	0.0090931	0.0399014
Hafnia alvei	1.35593	0.504209	0.0125678	0.0511033
Kluyvera ascorbata nov 96 545	1.24737	0.490904	0.0176384	0.0644641
Lactococcus raffinolactis	1.24701	0.537578	0.0288159	0.0887392
Streptococcus sinensis	1.247	0.533502	0.0277261	0.0877516
TM7 G 2 sp. oral taxon 350	1.19478	0.467471	0.0170544	0.0630807
Enterobacter hormaechei nov 96 130	1.08567	0.480005	0.0326593	0.0972489
Serratia liquefaciens	1.0066	0.2315	0.000201812	0.00229468
Treponema parvum	0.958347	0.401046	0.0247258	0.081707
Erwinia billingiae	0.937466	0.36936	0.0177534	0.0645003
Serratia proteamaculans	0.578978	0.19261	0.00595228	0.0301236
Corynebacterium matruchotii	-0.714712	0.283156	0.0183225	0.0652676
Streptococcus sp. oral taxon 431	-0.993138	0.441084	0.0333828	0.098072
Streptococcus parasanguinis II	-1.04795	0.468731	0.0345379	0.09956
Capnocytophaga haemolytica	-1.07718	0.479149	0.0336321	0.098334
Gemella sanguinis	-1.15472	0.449414	0.0165386	0.062206
Propionibacterium propionicum	-1.21838	0.472589	0.0162139	0.0614526
Rothia dentocariosa	-1.23662	0.522294	0.0259477	0.0835677
Eikenella corrodens	-1.2676	0.533566	0.0254944	0.0828231
Leptotrichia hofstadii	-1.29718	0.573975	0.0327859	0.0972489
Leptotrichia sp. oral taxon 219	-1.36125	0.575716	0.0261319	0.0835677
Neisseria oralis	-1.36264	0.601796	0.0324842	0.0972489
Streptococcus sp. oral taxon 064	-1.37425	0.544803	0.0183897	0.0652676
Campylobacter showae	-1.37888	0.447898	0.00499574	0.027145
Leptotrichia sp. oral taxon 223	-1.38194	0.552281	0.0192461	0.0679144
Lachnoanaerobaculum umeaense	-1.39507	0.490795	0.00878657	0.0398675
Streptococcus infantis	-1.50745	0.577451	0.0150591	0.0581527
Granulicatella adiacens	-1.57785	0.583315	0.012118	0.0506152
Corynebacterium durum	-1.58314	0.453088	0.00179179	0.0126455
Oribacterium sp. oral taxon 078	-1.58744	0.695578	0.0312542	0.0945325
Streptococcus cristatus	-1.64065	0.587314	0.00985958	0.0423342
Neisseria mucosa	-1.66986	0.514603	0.0033277	0.0194591
Pseudomonas pseudoalcaligenes	-1.70563	0.335442	2.99385e-05	0.000765927
Neisseria flavescens subflava	-1.74055	0.617252	0.00926764	0.0403569
Stenotrophomonas maltophilia	-1.77867	0.704732	0.0183308	0.0652676
Bergeyella sp. oral taxon 322	-1.80626	0.625542	0.00789843	0.0375941
Streptococcus australis	-1.81239	0.603202	0.00597168	0.0301236
Fusobacterium nucleatum sub sp. polymorphum	-1.82982	0.60606	0.00576559	0.0297485
Cardiobacterium hominis	-1.83924	0.534473	0.00204532	0.0139195
Actinomyces naeslundii	-1.85964	0.647409	0.00818595	0.0383677
Leptotrichia sp. oral taxon 225	-1.85968	0.487378	0.000794135	0.00658918
Gemella haemolysans	-1.92304	0.640233	0.00598547	0.0301236
Campylobacter gracilis	-1.95347	0.592398	0.00292275	0.0181269
Streptococcus sp. oral taxon 423	-1.98812	0.780837	0.0174328	0.0640942
Leptotrichia goodfellowii	-2.01774	0.699752	0.00797382	0.0376609
Actinobaculum sp. oral taxon 183	-2.0307	0.700619	0.00769622	0.0369178
Leptotrichia hongkongensis	-2.04567	0.629258	0.00327906	0.019359
Kingella oralis	-2.16349	0.477114	0.000124532	0.00173621
Veillonella parvula group	-2.16708	0.604635	0.00142893	0.010967
Rothia mucilaginosa	-2.26695	0.492891	0.00010528	0.0017011
Capnocytophaga sp.utigena	-2.29183	0.593789	0.000709796	0.00605298
Streptococcus sanguinis	-2.32456	0.514262	0.000129247	0.00173621
Streptococcus mitis	-2.35339	0.719755	0.00313078	0.0189116
Abiotrophia defectiva	-2.39681	0.563721	0.000258962	0.00265014
Streptococcus gordonii	-2.41718	0.512685	7.80417e-05	0.00145205
Lautropia mirabilis	-2.80824	0.474759	3.57492e-06	0.000182917
Rothia aeria	-3.14604	0.514992	2.1942e-06	0.000134724
Haemophilus parainfluenzae	-3.79492	0.749352	3.15645e-05	0.000775225

## Sheet: Deep pockets
feature	coef	stderr	pval	qval
Enterobacter cloacae	6.23873	1.00798	1.79375e-06	0.000122374
Pseudomonas sp. Oral Taxon C61	5.0606	0.872994	4.82318e-06	0.000197429
Enterobacter cancerogenus	4.18237	0.976497	0.000238852	0.0025729
Enterobacter hormaechei	4.03745	0.86358	8.64582e-05	0.00145506
Porphyromonas endodontalis	3.75817	0.931308	0.000452396	0.00414583
Tannerella forsythia	3.60978	0.925599	0.000640346	0.00561675
Treponema denticola	3.59177	0.803749	0.00014767	0.0018504
Veillonellaceae G 1 sp. oral taxon 145	3.5507	0.616308	5.27946e-06	0.000202599
Bacteroidaceae G 1 sp. oral taxon 272	3.46103	0.787861	0.000179722	0.00211381
Anaerolineae G 1 sp. oral taxon 439	3.35217	0.776309	0.000218149	0.00239184
Fretibacterium sp. oral taxon 362	3.21563	0.732875	0.000182184	0.00211381
Treponema socranskii	3.1388	0.699017	0.000139657	0.00178645
Acinetobacter sp. Oral Taxon C13	3.01746	0.667167	0.000128375	0.00173621
Bacteroidetes G 3 sp. oral taxon 365	3.00723	0.711863	0.000277886	0.00279708
TM7 G 1 sp. oral taxon 349	2.87059	0.632129	0.00012241	0.00173621
Treponema maltophilum	2.86916	0.699193	0.00037961	0.00363721
Fretibacterium sp. oral taxon 359	2.82967	0.6275	0.000132902	0.00173621
Bacteroidetes G 3 sp. oral taxon 280	2.75456	0.664345	0.000340017	0.00336726
Bacteroidales G 2 sp. oral taxon 274	2.69428	0.939211	0.00825914	0.0384175
Porphyromonas gingivalis	2.49552	0.75606	0.00290025	0.0181269
Fretibacterium sp. oral taxon 361	2.34528	0.745461	0.00423948	0.0241023
Fusobacteria G 1 sp. Oral Taxon A71	2.27559	0.616426	0.00108888	0.00868277
Pseudomonas fluorescens	2.26815	0.840006	0.0122536	0.0508359
TM7 G 2 sp. oral taxon 350	2.22037	0.487704	0.0001188	0.00173621
Bacteroidetes G 6 sp. oral taxon 516	2.20854	0.77564	0.00868545	0.0398675
Treponema parvum	2.20794	0.418404	1.82278e-05	0.000508722
Treponema sp. oral taxon 270	2.20262	0.5013	0.000179319	0.00211381
Fretibacterium sp. oral taxon 360	2.14061	0.834479	0.0166958	0.062206
Treponema lecithinolyticum	2.12487	0.513313	0.00034598	0.00337193
Lachnospiraceae G 8 sp. oral taxon 500	2.04138	0.571556	0.00147465	0.0110419
Olsenella uli	1.98964	0.459064	0.000209278	0.0023363
Bacteroidetes G 3 sp. oral taxon 503	1.98359	0.639979	0.00474873	0.0262998
Bacteroidetes G 5 sp. oral taxon 511	1.91821	0.818507	0.0273551	0.087026
Desulfobulbus sp. oral taxon 041	1.91035	0.729335	0.0147599	0.0573581
Streptococcus sinensis	1.88289	0.556593	0.0023655	0.0154512
Fretibacterium fastidiosum	1.85091	0.782085	0.0260075	0.0835677
Delftia acidovorans	1.83543	0.647091	0.00891245	0.0399014
Peptostreptococcaceae XI G 4 sp. oral taxon 103	1.83502	0.562383	0.00318356	0.0189777
Veillonellaceae G 1 sp. oral taxon 148	1.68991	0.4874	0.00191672	0.0133734
Actinomyces cardiffensis	1.6799	0.633684	0.0137249	0.0547526
Pseudomonas tolaasii	1.63379	0.617004	0.0138219	0.0547526
Prevotella sp. oral taxon 301	1.62575	0.492044	0.00287615	0.0181269
Campylobacter rectus	1.61577	0.5299	0.00536331	0.0279074
Erwinia aphidicola	1.60499	0.565069	0.00883058	0.0398675
Prevotella sp. oral taxon 304	1.59513	0.456082	0.00177676	0.0126455
Peptostreptococcaceae XI G 6 Eubacterium minutum	1.58409	0.516546	0.00514117	0.02719
Veillonellaceae G 1 sp. oral taxon 135	1.57949	0.557559	0.00898762	0.0399014
Treponema sp. oral taxon 268	1.53608	0.455477	0.00242763	0.0156901
Prevotella sp. oral taxon 300	1.4979	0.614225	0.0221825	0.0757844
Bacteroides heparinolyticus	1.4896	0.563311	0.013936	0.0548508
Veillonellaceae G 1 sp. oral taxon 132	1.4835	0.657637	0.0330818	0.097655
Bacteroidetes G 5 sp. oral taxon 507	1.4685	0.655237	0.0341368	0.0993364
TM7 G 4 sp. oral taxon 355	1.44688	0.573589	0.0183887	0.0652676
Fretibacterium sp. oral taxon 358	1.43516	0.576195	0.0197489	0.0692903
Alphaproteobacteria G sp. Oral Taxon A28	1.4086	0.591152	0.0250997	0.0820608
Slackia exigua	1.39082	0.471261	0.00678582	0.033332
Treponema sp. Oral Taxon G85	1.37915	0.469541	0.00701741	0.034196
Bacteroidetes G 5 sp. oral taxon 505 nov 96 281	1.36415	0.566903	0.0238313	0.0795241
Treponema sp. oral taxon 237	1.33102	0.558706	0.0251261	0.0820608
Veillonellaceae G 1 sp. oral taxon 150	1.30836	0.585086	0.0345023	0.09956
Hafnia alvei	1.30168	0.526032	0.0204789	0.0706408
Treponema sp. oral taxon 234	1.27831	0.484938	0.0142051	0.0555537
Prevotella pleuritidis	1.24487	0.544243	0.030908	0.0939482
Veillonellaceae G 1 sp. oral taxon 155	1.22896	0.456902	0.0125515	0.0511033
Prevotella micans	0.940337	0.366652	0.0167166	0.062206
Gemella sanguinis	-1.21622	0.468865	0.0156393	0.0596429
Capnocytophaga haemolytica	-1.24084	0.499887	0.0201285	0.070221
Corynebacterium matruchotii	-1.25601	0.295411	0.000258971	0.00265014
Actinomyces gerencseriae	-1.25812	0.471833	0.0132458	0.0535062
Campylobacter showae	-1.25868	0.467283	0.0124409	0.0511033
Leptotrichia sp. oral taxon 223	-1.40186	0.576185	0.0224638	0.0757844
Leptotrichia sp. oral taxon 215	-1.45141	0.626077	0.0289053	0.0887392
Actinomyces sp. oral taxon 877	-1.45482	0.459957	0.0040686	0.0233469
Leptotrichia hofstadii	-1.4577	0.598817	0.0223996	0.0757844
Leptotrichia buccalis	-1.47455	0.605298	0.0223115	0.0757844
Leptotrichia sp. oral taxon 212	-1.50892	0.662399	0.031541	0.0949321
Actinomyces massiliensis	-1.53807	0.478989	0.00361636	0.0209476
Neisseria flavescens subflava	-1.56489	0.643967	0.0226101	0.0758613
Neisseria mucosa	-1.64472	0.536875	0.00518116	0.02719
Leptotrichia trevisanii	-1.65641	0.637434	0.0154762	0.05939
Streptococcus parasanguinis II	-1.65955	0.489018	0.00230307	0.0152052
Streptococcus sp. oral taxon 431	-1.66545	0.460175	0.00130792	0.0101654
Rothia dentocariosa	-1.67259	0.544899	0.0051059	0.02719
Streptococcus intermedius	-1.72225	0.615296	0.00973134	0.0420778
Actinomyces johnsonii	-1.7469	0.626507	0.00997943	0.0425512
Streptococcus sp. oral taxon 058	-1.8057	0.773959	0.0279879	0.088126
Streptococcus infantis	-1.85001	0.602444	0.00508985	0.02719
Actinomyces sp. oral taxon 169	-1.87903	0.661381	0.00881543	0.0398675
Propionibacterium propionicum	-1.91642	0.493043	0.000662035	0.00572521
Eikenella corrodens	-1.92006	0.556659	0.00200466	0.0138299
Cardiobacterium valvarum	-1.98972	0.608794	0.00314167	0.0189116
TM7 G 1 sp. oral taxon 869	-2.15531	0.813774	0.0138033	0.0547526
Streptococcus vestibularis	-2.17205	0.909132	0.0247516	0.081707
Lachnoanaerobaculum umeaense	-2.18261	0.512037	0.000251805	0.00265014
Pseudomonas pseudoalcaligenes	-2.18366	0.34996	1.58161e-06	0.000121388
Leptotrichia hongkongensis	-2.25688	0.656493	0.00206298	0.0139195
Capnocytophaga sp.utigena	-2.26137	0.619489	0.00120873	0.0095149
Bergeyella sp. oral taxon 322	-2.29072	0.652616	0.00172153	0.0124355
Corynebacterium durum	-2.33286	0.472698	4.40776e-05	0.00100236
Streptococcus australis	-2.37841	0.629309	0.000871121	0.00713158
Streptococcus cristatus	-2.40378	0.612734	0.000603562	0.00544981
Fusobacterium periodonticum	-2.46838	0.801288	0.00497201	0.027145
Campylobacter gracilis	-2.53273	0.618038	0.000385047	0.00363721
Leptotrichia sp. oral taxon 225	-2.55558	0.508472	3.48461e-05	0.000822904
Streptococcus sp. oral taxon 064	-2.5644	0.568383	0.000132107	0.00173621
Leptotrichia goodfellowii	-2.59421	0.730038	0.00154337	0.0112813
Actinobaculum sp. oral taxon 183	-2.59765	0.730943	0.00154216	0.0112813
Cardiobacterium hominis	-2.60392	0.557605	8.76827e-05	0.00145506
Actinomyces sp. oral taxon 175	-2.66184	0.588409	0.000128044	0.00173621
Streptococcus gordonii	-2.83139	0.534874	1.74696e-05	0.000508722
Fusobacterium sp. HOT 204	-2.87346	0.583991	4.58005e-05	0.00100434
Gemella morbillorum	-2.91216	0.623558	8.75896e-05	0.00145506
Veillonella parvula group	-2.98753	0.630805	7.38442e-05	0.00141689
Kingella oralis	-2.98938	0.497764	2.84476e-06	0.000158789
Actinomyces naeslundii	-3.29357	0.67543	5.13454e-05	0.00108711
Fusobacterium nucleatum sub sp. polymorphum	-3.35966	0.632291	1.65969e-05	0.000508722
Granulicatella adiacens	-3.43864	0.608562	6.9999e-06	0.000238774
Rothia mucilaginosa	-3.62083	0.514224	2.21778e-07	2.26953e-05
Streptococcus sp. oral taxon 423	-3.72957	0.814633	0.000111192	0.00173621
Streptococcus sanguinis	-3.82564	0.53652	1.7911e-07	2.26953e-05
Gemella haemolysans	-3.90691	0.667943	4.22389e-06	0.000185248
Lautropia mirabilis	-3.91689	0.495307	2.89938e-08	6.16237e-06
Abiotrophia defectiva	-4.16124	0.58812	2.04327e-07	2.26953e-05
Rothia aeria	-4.32466	0.537282	2.10111e-08	6.16237e-06
Haemophilus parainfluenzae	-4.32668	0.781785	9.41613e-06	0.00030429
Streptococcus mitis	-4.40717	0.750907	4.01562e-06	0.000185248
Stenotrophomonas maltophilia	-4.74365	0.735233	9.33656e-07	8.1895e-05
